# Supplementary material for: Synergistic protective effects of a statin and an angiotensin receptor blocker for initiation and progression of atherosclerosis
Source: PLoS One. 2019 May 3;14(5):e0215604. doi: 10.1371/journal.pone.0215604 (PMC6499436; doi:10.1371/journal.pone.0215604)
Supplement: S1 File — All values for each experiment are included in this supplementary data file. (XLSX) [file pone.0215604.s002.xlsx]

## Sheet: Cholesterol
group	pre_TC	4Wfu_TC			pre_TG	4Wfu_TG			pre_LDL	4Wfu_LDL			pre_HDL	4Wfu_HDL
Negative	69	26	31	20	71	48	55.6667	30.3333	45.8	2.4	19.6667	5.1	9	14	9	11
	11	14	19.0088	3.4641	69	20	14.345	8.87568	11.8	3.5	13.4071	2.17332	9	13	0	2.51661
	13	20			27	23			1.4	9.4			9	6
Positive	50	2084	28.8	1372.8	59	37	40.6	55	0.8	1966.6	4.8	1459.64	39	110	20.2	80.6
	16	911	7.49266	304.152	21	19	8.00375	32.1994	6.8	1587.06	1.1296	245.736	5	55	7.76788	17.8174
	17	867			23	37			6.4	853.417			6	49
	44	2150			56	181			6.2	1977.8			39	136
	17	852			44	1			3.8	913.306			12	53
로수바스타틴	14	1029	18.2	995.6	30	34	72.4	47.6	5	893.2	8.08	917.88	13	129	11.8	68.2
	15	1343	2.8178	151.13	132	64	17.4086	11.483	20.4	1274.2	3.44941	143.529	9	56	1.06771	16.5783
	28	1302			84	79			0.8	1210.2			12	76
	13	602			67	13			10.4	559.4			10	40
	21	702			49	48			3.8	652.4			15	40
올메텍	34	1350	15.5	987.9	95	126	77.75	987.9	5	1815	9.05	987.9	20	79	9	987.9
	12	1350	4.85798	203.416	100	166	10.6836	203.416	16	1138.5	1.87979	203.416	8	38	3.24962	203.416
	8	439			59	13			7.8	401.4			4	35
	8	1074			57	22			7.4	644.6			4	44
올로스타	18	1074	17	971.8	48	116	67.8	89.6	7.6	946.8	10.36	891.68	16	104	13.8	62.2
	22	1074	3.03315	184.47	35	114	15.0712	21.3743	2	958.2	3.19399	172.097	17	93	2.76405	16.4542
	24	1350			70	136			10	1260.8			20	62
	14	1097			63	63			10.6	1051.4			12	33
	7	264			123	19			21.6	241.2			4	19
기술통계											다중비교
		N	평균	표준편차	표준오차	평균에 대한 95% 신뢰구간		최소값	최대값		LSD
						하한	상한				종속변수			평균차이(I-J)	표준오차	유의확률	95% 신뢰구간
pre_TC	N	3	31	32.9242	19.0088	-50.7881	112.788	11	69								하한	상한
	P	5	28.8	16.7541	7.49266	7.99703	49.603	16	50		pre_TC	N	P	2.2	11.3422	0.848502	-21.73	26.13
	S	5	18.2	6.30079	2.8178	10.3765	26.0235	13	28				S	12.8	11.3422	0.274773	-11.13	36.73
	A	4	15.5	12.4766	6.23832	-4.35313	35.3531	8	34				A	15.5	11.862	0.208718	-9.52662	40.5266
	combi	5	17	6.78233	3.03315	8.57863	25.4214	7	24				combi	14	11.3422	0.233873	-9.93002	37.93
	전체	22	21.5909	15.3333	3.26907	14.7925	28.3893	7	69			P	N	-2.2	11.3422	0.848502	-26.13	21.73
fu_TC	N	3	20	6	3.4641	5.09517	34.9048	14	26				S	10.6	9.82266	0.2956	-10.124	31.324
	P	5	1372.8	680.105	304.152	528.338	2217.26	852	2150				A	13.3	10.4185	0.218916	-8.68113	35.2811
	S	5	995.6	337.937	151.13	575.996	1415.2	602	1343				combi	11.8	9.82266	0.246103	-8.92401	32.524
	A	4	1053.25	429.672	214.836	369.546	1736.95	439	1350			S	N	-12.8	11.3422	0.274773	-36.73	11.13
	combi	5	971.8	412.487	184.47	459.63	1483.97	264	1350				P	-10.6	9.82266	0.2956	-31.324	10.124
	전체	22	953.364	580.851	123.838	695.829	1210.9	14	2150				A	2.7	10.4185	0.798628	-19.2811	24.6811
pre_TG	N	3	55.6667	24.8462	14.345	-6.0547	117.388	27	71				combi	1.2	9.82266	0.9042	-19.524	21.924
	P	5	40.6	17.8969	8.00375	18.378	62.822	21	59			A	N	-15.5	11.862	0.208718	-40.5266	9.52662
	S	5	72.4	38.9269	17.4086	24.0659	120.734	30	132				P	-13.3	10.4185	0.218916	-35.2811	8.68113
	A	4	77.75	22.9111	11.4555	41.2934	114.207	57	100				S	-2.7	10.4185	0.798628	-24.6811	19.2811
	combi	5	67.8	33.7001	15.0712	25.9557	109.644	35	123				combi	-1.5	10.4185	0.887214	-23.4811	20.4811
	전체	22	62.8182	29.9136	6.3776	49.5552	76.0811	21	132			combi	N	-14	11.3422	0.233873	-37.93	9.93002
fu_TG	N	3	30.3333	15.3731	8.87568	-7.85566	68.5223	20	48				P	-11.8	9.82266	0.246103	-32.524	8.92401
	P	5	55	72	32.1994	-34.3998	144.4	1	181				S	-1.2	9.82266	0.9042	-21.924	19.524
	S	5	47.6	25.6768	11.483	15.718	79.482	13	79				A	1.5	10.4185	0.887214	-20.4811	23.4811
	A	4	81.75	76.0543	38.0271	-39.2693	202.769	13	166		fu_TC	N	P	-1352.80000*	333.325	0.000816865	-2056.05	-649.546
	combi	5	89.6	47.7944	21.3743	30.2555	148.945	19	136				S	-975.60000*	333.325	0.00941054	-1678.85	-272.346
	전체	22	62.6818	53.4455	11.3946	38.9854	86.3782	1	181				A	-1033.25000*	348.599	0.0086965	-1768.73	-297.77
pre_LDL	N	3	19.6667	23.2218	13.4071	-38.0196	77.3529	1.4	45.8				combi	-951.80000*	333.325	0.0109469	-1655.05	-248.546
	P	5	4.8	2.52587	1.1296	1.66372	7.93628	0.8	6.8			P	N	1352.80000*	333.325	0.000816865	649.546	2056.05
	S	5	8.08	7.71311	3.44941	-1.49709	17.6571	0.8	20.4				S	377.2	288.668	0.208719	-231.836	986.236
	A	4	9.05	4.79548	2.39774	1.41931	16.6807	5	16				A	319.55	306.178	0.311252	-326.43	965.53
	combi	5	10.36	7.14199	3.19399	1.49205	19.228	2	21.6				combi	401	288.668	0.18272	-208.036	1010.04
	전체	22	9.60909	9.87994	2.10641	5.22857	13.9896	0.8	45.8			S	N	975.60000*	333.325	0.00941054	272.346	1678.85
fu_LDL	N	3	5.1	3.76431	2.17332	-4.25105	14.4511	2.4	9.4				P	-377.2	288.668	0.208719	-986.236	231.836
	P	5	1459.64	549.48	245.735	777.368	2141.91	853.42	1977.8				A	-57.65	306.178	0.852879	-703.63	588.33
	S	5	917.88	320.941	143.529	519.38	1316.38	559.4	1274.2				combi	23.8	288.668	0.935254	-585.236	632.836
	A	4	999.875	623.976	311.988	6.98987	1992.76	401.4	1815			A	N	1033.25000*	348.599	0.0086965	297.77	1768.73
	combi	5	891.68	384.821	172.097	413.862	1369.5	241.2	1260.8				P	-319.55	306.178	0.311252	-965.53	326.43
	전체	22	925.49	592.661	126.356	662.719	1188.26	2.4	1977.8				S	57.65	306.178	0.852879	-588.33	703.63
pre_HDL	N	3	9	0	0	9	9	9	9				combi	81.45	306.178	0.793422	-564.53	727.43
	P	5	20.2	17.3695	7.76788	-1.3671	41.7671	5	39			combi	N	951.80000*	333.325	0.0109469	248.546	1655.05
	S	5	11.8	2.38747	1.06771	8.83557	14.7644	9	15				P	-401	288.668	0.18272	-1010.04	208.036
	A	4	9	7.57188	3.78594	-3.04855	21.0485	4	20				S	-23.8	288.668	0.935254	-632.836	585.236
	combi	5	13.8	6.18061	2.76405	6.12575	21.4742	4	20				A	-81.45	306.178	0.793422	-727.43	564.53
	전체	22	13.2727	9.59753	2.0462	9.01742	17.528	4	39		pre_TG	N	P	15.0667	21.4711	0.49235	-30.2334	60.3667
fu_HDL	N	3	11	4.3589	2.51661	0.171895	21.8281	6	14				S	-16.7333	21.4711	0.446492	-62.0334	28.5667
	P	5	80.6	39.8409	17.8174	31.1309	130.069	49	136				A	-22.0833	22.455	0.339177	-69.4592	25.2926
	S	5	68.2	37.0702	16.5783	22.1713	114.229	40	129				combi	-12.1333	21.4711	0.579387	-57.4334	33.1667
	A	4	49	20.347	10.1735	16.6234	81.3766	35	79			P	N	-15.0667	21.4711	0.49235	-60.3667	30.2334
	combi	5	62.2	36.7927	16.4542	16.5159	107.884	19	104				S	-31.8	18.5945	0.105419	-71.031	7.43098
	전체	22	58.3636	36.9369	7.87498	41.9867	74.7406	6	136				A	-37.15	19.7225	0.0768361	-78.7607	4.46074
													combi	-27.2	18.5945	0.161765	-66.431	12.031
												S	N	16.7333	21.4711	0.446492	-28.5667	62.0334
													P	31.8	18.5945	0.105419	-7.43098	71.031
													A	-5.35	19.7225	0.789454	-46.9607	36.2607
													combi	4.6	18.5945	0.807573	-34.631	43.831
												A	N	22.0833	22.455	0.339177	-25.2926	69.4592
													P	37.15	19.7225	0.0768361	-4.46074	78.7607
													S	5.35	19.7225	0.789454	-36.2607	46.9607
													combi	9.95	19.7225	0.620386	-31.6607	51.5607
												combi	N	12.1333	21.4711	0.579387	-33.1667	57.4334
													P	27.2	18.5945	0.161765	-12.031	66.431
													S	-4.6	18.5945	0.807573	-43.831	34.631
													A	-9.95	19.7225	0.620386	-51.5607	31.6607
											fu_TG	N	P	-24.6667	39.7387	0.543016	-108.508	59.1746
													S	-17.2667	39.7387	0.669387	-101.108	66.5746
													A	-51.4167	41.5597	0.23284	-139.1	36.2667
													combi	-59.2667	39.7387	0.154177	-143.108	24.5746
												P	N	24.6667	39.7387	0.543016	-59.1746	108.508
													S	7.4	34.4147	0.832307	-65.2087	80.0087
													A	-26.75	36.5023	0.473646	-103.763	50.2631
													combi	-34.6	34.4147	0.328809	-107.209	38.0087
												S	N	17.2667	39.7387	0.669387	-66.5746	101.108
													P	-7.4	34.4147	0.832307	-80.0087	65.2087
													A	-34.15	36.5023	0.362602	-111.163	42.8631
													combi	-42	34.4147	0.238969	-114.609	30.6087
												A	N	51.4167	41.5597	0.23284	-36.2667	139.1
													P	26.75	36.5023	0.473646	-50.2631	103.763
													S	34.15	36.5023	0.362602	-42.8631	111.163
													combi	-7.85	36.5023	0.832283	-84.8631	69.1631
												combi	N	59.2667	39.7387	0.154177	-24.5746	143.108
													P	34.6	34.4147	0.328809	-38.0087	107.209
													S	42	34.4147	0.238969	-30.6087	114.609
													A	7.85	36.5023	0.832283	-69.1631	84.8631
											pre_LDL	N	P	14.8667	7.11809	0.0520982	-0.151188	29.8845
													S	11.5867	7.11809	0.121962	-3.43119	26.6045
													A	10.6167	7.44428	0.171931	-5.08938	26.3227
													combi	9.30667	7.11809	0.208462	-5.71119	24.3245
												P	N	-14.8667	7.11809	0.0520982	-29.8845	0.151188
													S	-3.28	6.16445	0.601553	-16.2858	9.72584
													A	-4.25	6.53838	0.524374	-18.0448	9.54478
													combi	-5.56	6.16445	0.379687	-18.5658	7.44584
												S	N	-11.5867	7.11809	0.121962	-26.6045	3.43119
													P	3.28	6.16445	0.601553	-9.72584	16.2858
													A	-0.97	6.53838	0.883808	-14.7648	12.8248
													combi	-2.28	6.16445	0.716052	-15.2858	10.7258
												A	N	-10.6167	7.44428	0.171931	-26.3227	5.08938
													P	4.25	6.53838	0.524374	-9.54478	18.0448
													S	0.97	6.53838	0.883808	-12.8248	14.7648
													combi	-1.31	6.53838	0.84358	-15.1048	12.4848
												combi	N	-9.30667	7.11809	0.208462	-24.3245	5.71119
													P	5.56	6.16445	0.379687	-7.44584	18.5658
													S	2.28	6.16445	0.716052	-10.7258	15.2858
													A	1.31	6.53838	0.84358	-12.4848	15.1048
											fu_LDL	N	P	-1454.53800*	325.643	0.0003391	-2141.59	-767.491
													S	-912.78000*	325.643	0.0122278	-1599.83	-225.733
													A	-994.77500*	340.566	0.0095297	-1713.31	-276.244
													combi	-886.58000*	325.643	0.0144766	-1573.63	-199.533
												P	N	1454.53800*	325.643	0.0003391	767.491	2141.59
													S	541.758	282.015	0.0716607	-53.2425	1136.76
													A	459.763	299.122	0.142687	-171.33	1090.86
													combi	567.958	282.015	0.0601233	-27.0425	1162.96
												S	N	912.78000*	325.643	0.0122278	225.733	1599.83
													P	-541.758	282.015	0.0716607	-1136.76	53.2425
													A	-81.995	299.122	0.787297	-713.088	549.098
													combi	26.2	282.015	0.927067	-568.8	621.2
												A	N	994.77500*	340.566	0.0095297	276.244	1713.31
													P	-459.763	299.122	0.142687	-1090.86	171.33
													S	81.995	299.122	0.787297	-549.098	713.088
													combi	108.195	299.122	0.722027	-522.898	739.288
												combi	N	886.58000*	325.643	0.0144766	199.533	1573.63
													P	-567.958	282.015	0.0601233	-1162.96	27.0425
													S	-26.2	282.015	0.927067	-621.2	568.8
													A	-108.195	299.122	0.722027	-739.288	522.898
											pre_HDL	N	P	-11.2	6.98323	0.127165	-25.9333	3.53333
													S	-2.8	6.98323	0.693444	-17.5333	11.9333
													A	0	7.30324	1	-15.4085	15.4085
													combi	-4.8	6.98323	0.501126	-19.5333	9.93333
												P	N	11.2	6.98323	0.127165	-3.53333	25.9333
													S	8.4	6.04765	0.182771	-4.35943	21.1594
													A	11.2	6.41451	0.0988475	-2.33342	24.7334
													combi	6.4	6.04765	0.304742	-6.35943	19.1594
												S	N	2.8	6.98323	0.693444	-11.9333	17.5333
													P	-8.4	6.04765	0.182771	-21.1594	4.35943
													A	2.8	6.41451	0.66796	-10.7334	16.3334
													combi	-2	6.04765	0.744907	-14.7594	10.7594
												A	N	0	7.30324	1	-15.4085	15.4085
													P	-11.2	6.41451	0.0988475	-24.7334	2.33342
													S	-2.8	6.41451	0.66796	-16.3334	10.7334
													combi	-4.8	6.41451	0.464504	-18.3334	8.73342
												combi	N	4.8	6.98323	0.501126	-9.93333	19.5333
													P	-6.4	6.04765	0.304742	-19.1594	6.35943
													S	2	6.04765	0.744907	-10.7594	14.7594
													A	4.8	6.41451	0.464504	-8.73342	18.3334
											fu_HDL	N	P	-69.60000*	24.1179	0.0102662	-120.484	-18.7157
													S	-57.20000*	24.1179	0.0297814	-108.084	-6.31572
													A	-38	25.2231	0.150281	-91.2161	15.2161
													combi	-51.20000*	24.1179	0.0487456	-102.084	-0.31572
												P	N	69.60000*	24.1179	0.0102662	18.7157	120.484
													S	12.4	20.8867	0.560544	-31.6671	56.4671
													A	31.6	22.1537	0.17186	-15.1402	78.3402
													combi	18.4	20.8867	0.390633	-25.6671	62.4671
												S	N	57.20000*	24.1179	0.0297814	6.31572	108.084
													P	-12.4	20.8867	0.560544	-56.4671	31.6671
													A	19.2	22.1537	0.398189	-27.5402	65.9402
													combi	6	20.8867	0.777382	-38.0671	50.0671
												A	N	38	25.2231	0.150281	-15.2161	91.2161
													P	-31.6	22.1537	0.17186	-78.3402	15.1402
													S	-19.2	22.1537	0.398189	-65.9402	27.5402
													combi	-13.2	22.1537	0.559134	-59.9402	33.5402
												combi	N	51.20000*	24.1179	0.0487456	0.31572	102.084
													P	-18.4	20.8867	0.390633	-62.4671	25.6671
													S	-6	20.8867	0.777382	-50.0671	38.0671
													A	13.2	22.1537	0.559134	-33.5402	59.9402
											*. 평균차이는 0.05 수준에서 유의합니다.

## Sheet: IHC
Intima/Plaque (%)	Negative	Positive	Statin	ARB	Statin+ARB		Lipid deposition (%)	Negative	Positive	Statin	ARB	Statin+ARB		RAM11 area, %	Negative	Positive	Statin	ARB	Statin+ARB		TNF-α area, %	Negative	Positive	Statin	ARB	Statin+ARB
	9.5879	27.4638	24.9211	14.6937	10.365			5.76	2.867	2.234	2.277	5.515			14.83	45.15	53.63	30.89	26.86			26.15	32.77	65.89	46.87	18.34
	8.18057	38.1024	30.3541	18.2852	11.4572			5.35974	16.215	26.478	15.48	3.889			22.27	30.45	29.02	22.63	36.41			18.53	34.92	55.41	58.29	16.98
	7.50525	50.185	38.9015	41.7276	18.6339			5.65662	12.853	4.846	11.642	12.4131			29.76	56.72	69.34	48.71	23.48			29.47	56.57	66.69	78.86	46.89
	6.00716	36.3312	37.3788	11.6301	9.22171			8.704	45.192	26.897	29.729	11.0913			11.31	84.41	51.97	35.93	12.33			33.15	51.52	56.75	43.59	14.95
	7.3491	27.5883	23.2083	15.9425	22.5315			1.44332	35.604	22.341	3.895	12.037			43.61	67.7	28.69	29.52	69.8			38.99	34.82	26.84	39.93	72.9
	3.43956	34.447	61.1291	30.7732	36.3602			1.55697	4.646	31.835	50.75	15.274			24.84	89.18	82.17	36.68	53.76			27.29	34.21	68.01	40.95	57.14
		37.6495	40.5346	22.067	7.21779				40.622	21.15	7.127	7.88865				57.61	37.07	19.24	17.86				68.1	42.02	19.56	29.7
		27.4023	18.4398	16.9088	10.4822				8.916	1.516	3.314	3.98575				72.59	3.75	32.26	16.69				33.28	19.37	20.15	30.43
		22.5261	15.9533	18.502	13.6396				6.371	3.625	5.837	2.394				47.38	27.67	30.39	32.76				33.87	33.73	17.11	40.5
		31.0972	15.1953	15.5142	17.933				6.984	2.147	2.975	2.732				67.89	18.19	45.98	43.1				50.42	23.18	32.49	21.2
		42.2725	15.046	19.0982	9.8935				8.764	2.037	2.998	5.944				60.74	38.25	52.02	24.34				36.57	16.01	29.81	10.83
		40.6519	22.4029	22.0206	16.2609				10.085	0.839	9.801	5.32717				49.88	17.58	37.42	23.74				37.07	4.89	34.54	16.33
CD163 area, %	Negative	Positive	Statin	ARB	Statin+ARB		CD206 area, %	Negative	Positive	Statin	ARB	Statin+ARB		CD68-iNOS area, %	Negative	Positive	Statin	ARB	Statin+ARB		CD68-Arg-1 area, %	Negative	Positive	Statin	ARB	Statin+ARB
	16.67	65.22	45.53	33.77	35.48			19.61	43.71	37.79	32.85	37.05			0.6	5.1	3.2	3	2.3			16.1	3.2	8.7	10	11.3
	13.68	46.88	42.93	74.6	38.37			31.3	50.49	59.05	65.3	33.87			0.9	7	6.9	2.7	5.4			21.9	2.2	8.6	6.2	11.5
	27.04	52.2	34.87	30.58	24.61			30.61	51.23	36.61	41.37	27.65			4.6	4.7	4.3	1.5	1.9			21.2	2.1	10.8	2.7	9.4
	44.07	55.51	32.93	31.26	30.4			41.85	76.93	53.25	33.6	45.75			1.1	5	3.1	7.4	4.1			12.5	3.4	9.7	3.4	13.8
	34.64	51.33	29.86	47.62	38.53			18.54	57.29	46.05	44.16	50.05			0.8	5.7	5.3	8	5			28	3.1	12.3	4.6	15.2
	12.25	41.17	37.46	39.8	48.91			22.55	43.99	36.99	36.21	24.31			4.4	6.9	6	6.1	3.7			19.94	2.8	6.5	7.4	13.2
		60.1	32.14	35.17	11.48				58.46	62.45	28.43	17.2				7.7	3.4	7.5	2.8				5.5	6.2	17.9	37.9
		74.47	38.78	41.28	20				33.85	27.75	36.02	27.1				8.1	5	5.43333	2.2				5.1	5.5	15.1	24.9
		32.83	40.28	41.99	15.53				45.29	55.95	40.85	30.2				8.2	4.1	5.12945	1.4				8.8	4.5	15.3	39.4
		47.06	40.74	38.09	29.69				45.11	32.62	40.07	33.74											5.3	6.1	2.4	11.9
		41.62	36.94	24.13	60.41				48.37	47.77	42.34	71.01											5.2	6.5	31	10.8
		61.48	30.78	27.99	41.66				61.99	38.17	28.47	30.5											5.7	8.9	27	13.1
TNF-α/GAPDH fold increase	Negative	Positive	Statin	ARB	Statin+ARB		RAGE/GAPDH fold increase	Negative	Positive	Statin	ARB	Statin+ARB		HMG CoA reductase/GAPDH fold increase	Negative	Positive	Statin	ARB	Statin+ARB		AGTR1/GAPDH fold increase	Negative	Positive	Statin	ARB	Statin+ARB
	0.165786	0.752539	0.263484	0.52396	0.129975			0.236461	0.751342	0.147755	1.18628	0.177244			0.851814	1.10159	0.070911	0.88285	0.728249			0.378776	0.726056	0.616006	0.558422	0.516075
PCR	0.30719	1.41799	0.601663	0.861464	0.501332		PCR	0.148738	1.4086	1.13276	1.21927	0.676905		PCR	1.08522	1.12107	0.773702	0.47222	0.797897		PCR	1.12852	1.23254	1.03308	0.761929	0.797316
Vessel	0.220047	0.888052	0.889372	0.852907	0.188257		Vessel	0.78656	0.894616	0.855565	0.951875	0.0516652		Vessel	0.86827	1.12134	0.496801	0.617635	0.107755		Vessel	1.3744	1.11927	0.881509	0.735917	0.641771
	0.537017	0.59018	1.14024	0.527742	0.229816			0.316839	0.589358	1.03351	0.53778	0.279016			0.955092	0.875905	0.602181	0.744938	0.529072			1.43251	1.94587	0.73529	0.573562	0.688733
	0.724042	1.21071	1.11063	0.382007	0.846819			0.166415	1.21836	0.931167	0.372061	0.316514			1.17554	0.908315	0.65054	0.724343	0.526981			0.894054	1.3533	0.929465	0.662722	0.770951
	0.138138	1.13545	0.632413	1.01061	1.15407			0.475832	1.14886	0.886702	0.193969	1.07915			2.19559	1.06444	0.805135	0.518792	0.654833			0.287042	1.66145	1.18894	0.679897	0.733069
		1.4459	1.14532	0.587802	0.104908				1.4659	1.1754	1.30732	0.426102				0.887014	0.808182	1.19856	0.39577				0.909899	0.98172	0.523637	0.622074
		1.33012	0.771154	1.12527	0.0703011				1.3334	1.05139	1.42638	1.03148				1.06919	0.543378	1.21386	0.532066				1.23554	1.03099	0.845052	0.864461
		1.17574	0.973124	0.977448	0.522345				1.16692	1.09683	1.01577	1.24033				0.951245	0.858853	1.09061	0.645045				0.036334	1.16792	0.862581	0.887613
		0.769493	0.119421	0.605627	0.0918447				0.768738	1.10053	1.30759	0.811339				1.07711	0.625696	0.766709	0.366911				0.625726	0.883333	0.597514	0.891118
		0.933073	0.198127	0.578382	0.460345				0.912092	0.834652	1.02731	0.900294				0.990363	0.701616	0.478482	0.234175				0.181046	0.976693	0.651209	0.985945
		0.350049	0.0778683	0.352849	0.083142				0.34205	1.3099	1.15889	0.973515				0.828352	0.690603	0.454893	0.267232				0.970535	1.25917	0.700244	0.889708
iNOS/GAPDH fold increase	Negative	Positive	Statin	ARB	Statin+ARB		Arg-1/GAPDH fold increase	Negative	Positive	Statin	ARB	Statin+ARB
	0.508858	1.35292	0.364914	1.20143	0.148867			2.36478	0.896086	1.53866	1.49153	1.62517
PCR	0.29683	0.783983	0.718462	0.926524	0.555219		PCR	1.59868	0.294202	2.07443	1.31197	2.28873
Vessel	0.2376	0.659027	0.418546	0.334796	0.686507		Vessel	2.28319	1.26823	1.13029	1.44493	1.49023
	0.265481	0.888747	0.56728	0.417664	0.905015			1.81255	0.193087	1.19717	1.13357	1.61163
	0.379397	0.859777	0.689429	0.698881	0.612358			2.25262	0.994859	0.429885	0.749984	1.70781
	0.393699	1.37356	0.697436	0.580397	1.02248			1.90452	1.25051	0.858317	1.24464	1.63331
		1.10655	0.425399	0.750131	1.23398				1.44816	0.897194	1.36762	2.20777
		0.870045	0.996668	1.09437	0.611073				2.15312	1.61842	1.63151	0.748655
		1.22175	0.770939	0.875653	0.417189				0.22135	1.99142	1.20977	1.29604
		1.29836	1.0395	1.19515	0.4431				0.490481	1.64993	1.22826	1.47543
		0.7571	1.40878	1.01334	0.323164				1.18323	1.25524	1.29035	1.53167
		0.941227	0.353982	0.571918	0.576163				1.60728	1.16261	2.17732	1.50098
TNF-α/GAPDH fold increase	Negative	Positive	Statin	ARB	Statin+ARB		RAGE/GAPDH fold increase	Negative	Positive	Statin	ARB	Statin+ARB		iNOS/GAPDH fold increase	Negative	Positive	Statin	ARB	Statin+ARB		Arg-1/GAPDH fold increase	Negative	Positive	Statin	ARB	Statin+ARB
	0.166386	0.667423	0.299218	0.276724	0.908383			0.193439	0.369853	0.44104	0.259777	0.246429			0.407891	0.265514	1.39981	0.270292	0.288903			0.684497	0.0927503	1.31996	3.52976	2.31478
WB	0.189036	2.5799	0.74212	1.1897	0.605508		WB	0.43854	1.91668	0.0851308	0.920083	0.442488		WB	1.24584	1.27064	0.917689	1.44219	1.24341		WB	3.5231	1.51448	1.02169	4.90693	1.10514
Vessel	0.276381	0.859898	0.590511	0.867143	0.521719		Vessel	0.281634	1.1789	0.070026	0.848422	0.371194		Vessel	0.890561	0.667567	0.338573	1.07464	0.536847		Vessel	3.35967	3.56716	1.38104	3.93498	3.22407
	0.144122	0.327194	0.324209	0.505292	0.276191			0.159043	0.246619	0.173648	0.410752	0.231615			0.153105	0.408944	0.547926	0.615284	0.556051			0.0697791	0.247548	1.77217	2.39304	6.2259
	0.426531	0.84544	0.243522	0.322435	0.391422			0.241419	0.436024	0.185886	0.737742	0.283634			0.306273	1.03497	0.534518	1.641	0.58999			4.934	1.28259	1.79076	2.2393	3.69073
	0.400486	0.74637	0.609291	0.494861	0.13452			0.253514	0.265796	0.198018	0.240788	0.156025			0.0830244	0.937052	0.768975	0.658557	0.325315			8.12938	0.685246	3.58556	1.64088	2.11549
		0.461707	0.307623	0.460747	0.555435				0.661133	0.36135	0.627876	0.374989				0.561077	0.650775	0.38814	1.72297				0.148227	0.933944	0.0103506	0.899936
		0.751201	1.07011	0.792142	0.81999				0.849479	0.381133	1.29358	0.290403				0.708757	0.542131	1.08221	0.920212				0.614578	2.36373	0.0453883	3.2299
		1.09447	0.468461	2.12523	0.947555				0.846492	0.558284	1.66774	0.330402				0.651998	1.58684	1.75687	0.891621				1.08883	1.10272	0.0671559	2.83326
		0.899379	0.356794	0.712731	0.297702				2.0431	0.292254	0.532756	0.3882				1.79437	0.418277	0.35114	0.592301				2.2232	1.27581	0.21081	3.49163
		1.53849	1.62538	0.87526	0.130927				1.49464	0.730907	0.142367	0.404637				1.85602	0.375119	0.338699	0.513308				0.481091	1.79897	0.285554	1.45314
		1.22769	2.19766	1.01219	0.0920841				1.68913	0.994107	0.33472	0.315243				1.84327	1.66771	0.296291	0.717394				0.0542952	0.304566	0.145023	2.60032
TNF-α/β-actin fold increase	PBS	LPS	LPS+statin	LPS+ARB	LPS+combi		IL-6/β-actin fold increase	PBS	LPS	LPS+statin	LPS+ARB	LPS+combi		IL-1β/β-actin fold increase	PBS	LPS	LPS+statin	LPS+ARB	LPS+combi		iNOS/β-actin fold increase	PBS	LPS	LPS+statin	LPS+ARB	LPS+combi
	1.48	9.05	8.79	8.09	4.57		fold increase	0.37	14.58	10.5	8.24	5.3		fold increase	2.05	67.04	48.93	64.34	33.47		fold increase	0.69	3.51	1.8	2.14	2.01
PCR	1.84	8.27	8.04	4.59	6.87		PCR	2.66	7.45	9.4	11.49	8.36		PCR	1.04	41.33	63.96	68.61	47.41		PCR	0.19	0.91	0.37	0.66	0.46
cell	0.38	11.43	11.1	6.24	0.47		Vessel	0.34	9.41	8.96	6.04	4.69		Vessel	0.51	62.34	49.33	71.23	45.26		Vessel	2.93	4.81	1.92	2.31	2.09
	0.16	12.88	12.52	5.37	1.87			0.63	6.96	6	9.11	6.7			0.92	74.28	62.15	41.23	71.97			1.67	2.04	2.29	2.89	2.69
	1.36	7.42	7.21	6.22	3.71			0.94	6.28	4.11	4.27	6.92			0.58	54.27	51.41	40.9	43.61			0.42	1.66	2.13	1.72	1.29
	0.8	8.96	8.7	4.95	2.88			1.04	8.78	8.49	7.08	4.36			0.88	59.3	57.46	57.03	47.32			0.11	2.25	1.93	1.81	2.2
Arg1/β-actin fold increase	PBS	LPS	LPS+statin	LPS+ARB	LPS+combi		Arg1/iNOS fold increase	PBS	LPS	LPS+statin	LPS+ARB	LPS+combi
fold increase	1.32	1.65	1.47	1.88	1.79		fold increase	0.7	0.17	0.3	0.32	0.33
PCR	0.93	0.58	0.88	1.86	1.45		PCR	1.8	0.23	0.86	1.03	1.14
Vessel	1.55	0.49	2.58	2.72	3.1		Vessel	0.19	0.04	0.49	0.43	0.54
	1.01	1.46	2.35	2.7	2.76			0.22	0.26	0.38	0.34	0.38
	0.38	1.42	1.86	1.7	1.81			0.33	0.31	0.32	0.36	0.51
	0.8	2	1.76	2	2			2.74	0.32	0.33	0.4	0.33
TNF-α/GAPDH fold increase	PBS	LPS	LPS+statin	LPS+ARB	LPS+combi		IL-6/GAPDH fold increase	PBS	LPS	LPS+statin	LPS+ARB	LPS+combi		mIL-1β/GAPDH fold increase	PBS	LPS	LPS+statin	LPS+ARB	LPS+combi		pIL-1β/GAPDH fold increase	PBS	LPS	LPS+statin	LPS+ARB	LPS+combi
fold increase	0.897314	3.19039	1.6205	1.71005	0.931228		fold increase	1.13865	4.67014	2.19595	2.11689	1.90931		fold increase	2.00267	4.92812	1.61547	1.20999	0.916072		fold increase	1.83089	2.60614	0.84976	1.1856	1.22509
WB	1.42314	1.29667	1.1506	1.48804	1.10086		WB	1.10312	2.44437	0.823224	1.47512	1.08725		WB	0.851909	2.18144	1.76463	2.54318	1.73198		WB	0.923695	1.69356	2.61983	2.83765	1.37426
cell	1.50408	2.03927	1.05355	1.20477	0.71495		Vessel	1.26868	2.25792	2.56283	2.21661	0.548967		Vessel	0.364233	1.29956	0.393046	0.621027	0.954004		Vessel	0.839146	0.925959	0.881552	1.3269	1.8968
	0.861239	1.45715	1.04892	1.63321	1.30464			1.09675	2.02331	2.37839	2.33484	1.83808			0.987151	4.53632	0.924536	0.708911	0.142069			1.2924	2.49836	1.2903	0.872734	0.839162
	0.826978	0.91671	0.971004	1.09116	1.20513			0.609937	2.34256	1.57584	2.14866	1.43796			0.80476	1.46815	0.950385	0.628995	0.288243			0.609945	1.41872	1.05696	0.98554	1.17789
	0.475879	1.10969	0.719825	1.07201	0.878273			0.776651	1.88971	0.846839	1.6718	1.86744			0.997831	1.25956	0.902169	0.979304	0.57289			0.492938	0.837345	0.654656	1.31551	0.591256
mIL-1β/pIL-1β fold increase	PBS	LPS	LPS+statin	LPS+ARB	LPS+combi		iNOS/GAPDH fold increase	PBS	LPS	LPS+statin	LPS+ARB	LPS+combi		Arg1/GAPDH fold increase	PBS	LPS	LPS+statin	LPS+ARB	LPS+combi		Arg1/iNOS fold increase	PBS	LPS	LPS+statin	LPS+ARB	LPS+combi
fold increase	1.00581	1.73882	1.74813	0.938456	0.687595		fold increase	1.07	1.89	1.61	1.81	1.34		fold increase	1.01	1.24	1.23	1.19	0.96		fold increase	0.69	0.48	0.56	0.48	0.53
WB	0.848077	1.18444	0.619372	0.824118	1.1589		WB	1.16	1.02	1.98	1.95	1.07		WB	0.89	0.94	1.11	1.01	1.71		WB	0.57	0.68	0.41	0.38	1.18
Vessel	0.399128	1.29055	0.409983	0.430372	0.462487		Vessel	0.73	4.34	1.71	1.54	0.68		Vessel	1.69	2.59	2.01	1.28	1.05		Vessel	1.7	0.44	0.86	0.61	1.14
	0.702358	1.66963	0.658874	0.746931	0.155677			0.24	2.12	2.08	2.1	0.85			0.57	0.8	1.12	0.95	0.66			1.78	0.28	0.39	0.33	0.57
	1.21324	0.95158	0.826823	0.586872	0.225022			1.84	3.26	2.75	1.44	1.62			0.43	1.24	1.31	1.2	1.19			0.17	0.28	0.35	0.61	0.54
	1.86138	1.3832	1.2672	0.684534	0.890978			0.94	1.8	1.57	1.71	2.1			1.4	1.36	1.18	1.54	1.73			1.09	0.56	0.55	0.66	0.61

## Sheet: WB and qPCR
Intima/Plaque (%)	Negative		Positive		Statin		ARB		Statin+ARB		Lipid deposition (%)	Negative		Positive		Statin		ARB		Statin+ARB		RAM11 area, %	Negative		Positive		Statin		ARB		Statin+ARB		TNF-α area, %	Negative		Positive		Statin		ARB		Statin+ARB
	9.5879	7.01159	27.4638	34.6431	24.9211	28.6221	14.6937	20.5969	10.365	15.333		5.76	4.74677	2.867	16.5933	2.234	12.1621	2.277	12.1521	5.515	7.37425		14.83	24.4367	45.15	60.8083	53.63	38.1108	30.89	35.1392	26.86	31.7608		26.15	28.93	32.77	42.01	65.89	39.8992	46.87	38.5125	18.34	31.3492
	8.18057	0.85887	38.1024	2.25781	30.3541	3.98331	18.2852	2.37184	11.4572	2.32146		5.35974	1.13985	16.215	4.3182	26.478	3.54925	15.48	4.16748	3.889	1.24101		22.27	4.7096	30.45	4.83982	29.02	6.53077	22.63	2.86646	36.41	4.83989		18.53	2.81592	34.92	3.36931	55.41	6.40693	58.29	5.07883	16.98	5.5832
	7.50525		50.185		38.9015		41.7276		18.6339			5.65662		12.853		4.846		11.642		12.4131			29.76		56.72		69.34		48.71		23.48			29.47		56.57		66.69		78.86		46.89
	6.00716		36.3312		37.3788		11.6301		9.22171			8.704		45.192		26.897		29.729		11.0913			11.31		84.41		51.97		35.93		12.33			33.15		51.52		56.75		43.59		14.95
	7.3491		27.5883		23.2083		15.9425		22.5315			1.44332		35.604		22.341		3.895		12.037			43.61		67.7		28.69		29.52		69.8			38.99		34.82		26.84		39.93		72.9
	3.43956		34.447		61.1291		30.7732		36.3602			1.55697		4.646		31.835		50.75		15.274			24.84		89.18		82.17		36.68		53.76			27.29		34.21		68.01		40.95		57.14
			37.6495		40.5346		22.067		7.21779					40.622		21.15		7.127		7.88865					57.61		37.07		19.24		17.86					68.1		42.02		19.56		29.7
			27.4023		18.4398		16.9088		10.4822					8.916		1.516		3.314		3.98575					72.59		3.75		32.26		16.69					33.28		19.37		20.15		30.43
			22.5261		15.9533		18.502		13.6396					6.371		3.625		5.837		2.394					47.38		27.67		30.39		32.76					33.87		33.73		17.11		40.5
			31.0972		15.1953		15.5142		17.933					6.984		2.147		2.975		2.732					67.89		18.19		45.98		43.1					50.42		23.18		32.49		21.2
			42.2725		15.046		19.0982		9.8935					8.764		2.037		2.998		5.944					60.74		38.25		52.02		24.34					36.57		16.01		29.81		10.83
			40.6519		22.4029		22.0206		16.2609					10.085		0.839		9.801		5.32717					49.88		17.58		37.42		23.74					37.07		4.89		34.54		16.33
CD163 area, %	Negative		Positive		Statin		ARB		Statin+ARB		CD206 area, %	Negative		Positive		Statin		ARB		Statin+ARB		CD68-iNOS area, %	Negative		Positive		Statin		ARB		Statin+ARB		CD68-Arg-1 area, %	Negative		Positive		Statin		ARB		Statin+ARB
	16.67	24.725	65.22	52.4892	45.53	36.9367	33.77	38.8567	35.48	32.9225		19.61	27.41	43.71	51.3925	37.79	44.5375	32.85	39.1392	37.05	35.7025		0.6	2.06667	5.1	6.48889	3.2	4.58889	3	5.19586	2.3	3.2		16.1	19.94	3.2	4.36667	8.7	7.85833	10	11.9167	11.3	17.7
	13.68	5.22939	46.88	3.35774	42.93	1.43124	74.6	3.76606	38.37	4.05488		31.3	3.63787	50.49	3.20682	59.05	3.23346	65.3	2.81457	33.87	4.11093		0.9	0.77273	7	0.462314	6.9	0.439205	2.7	0.778346	5.4	0.471993		21.9	2.16404	2.2	0.557366	8.6	0.676943	6.2	2.76257	11.5	3.0441
	27.04		52.2		34.87		30.58		24.61			30.61		51.23		36.61		41.37		27.65			4.6		4.7		4.3		1.5		1.9			21.2		2.1		10.8		2.7		9.4
	44.07		55.51		32.93		31.26		30.4			41.85		76.93		53.25		33.6		45.75			1.1		5		3.1		7.4		4.1			12.5		3.4		9.7		3.4		13.8
	34.64		51.33		29.86		47.62		38.53			18.54		57.29		46.05		44.16		50.05			0.8		5.7		5.3		8		5			28		3.1		12.3		4.6		15.2
	12.25		41.17		37.46		39.8		48.91			22.55		43.99		36.99		36.21		24.31			4.4		6.9		6		6.1		3.7			19.94		2.8		6.5		7.4		13.2
			60.1		32.14		35.17		11.48					58.46		62.45		28.43		17.2					7.7		3.4		7.5		2.8					5.5		6.2		17.9		37.9
			74.47		38.78		41.28		20					33.85		27.75		36.02		27.1					8.1		5		5.43333		2.2					5.1		5.5		15.1		24.9
			32.83		40.28		41.99		15.53					45.29		55.95		40.85		30.2					8.2		4.1		5.12945		1.4					8.8		4.5		15.3		39.4
			47.06		40.74		38.09		29.69					45.11		32.62		40.07		33.74																5.3		6.1		2.4		11.9
			41.62		36.94		24.13		60.41					48.37		47.77		42.34		71.01																5.2		6.5		31		10.8
			61.48		30.78		27.99		41.66					61.99		38.17		28.47		30.5																5.7		8.9		27		13.1
TNF-α/GAPDH fold increase	Negative		Positive		Statin		ARB		Statin+ARB		RAGE/GAPDH fold increase	Negative		Positive		Statin		ARB		Statin+ARB		HMG CoA reductase/GAPDH fold increase	Negative		Positive		Statin		ARB		Statin+ARB		AGTR1/GAPDH fold increase	Negative		Positive		Statin		ARB		Statin+ARB
	0.165786	0.348703	0.752539	0.999942	0.263484	0.660234	0.52396	0.698839	0.129975	0.365263		0.236461	0.355141	0.751342	1.00002	0.147755	0.963012	1.18628	0.975375	0.177244	0.66363		0.851814	1.18859	1.10159	0.99966	0.070911	0.635633	0.88285	0.763658	0.728249	0.482165		0.378776	0.915882	0.726056	0.999797	0.616006	0.973675	0.558422	0.67939	0.516075	0.77407
PCR	0.30719	0.0952914	1.41799	0.0991601	0.601663	0.118003	0.861464	0.0739742	0.501332	0.10002	PCR	0.148738	0.0990724	1.4086	0.100323	1.13276	0.0845374	1.21927	0.114566	0.676905	0.115158	PCR	1.08522	0.207803	1.12107	0.0305365	0.773702	0.0604845	0.47222	0.0806092	0.797897	0.061046	PCR	1.12852	0.200562	1.23254	0.160591	1.03308	0.0533589	0.761929	0.0312994	0.797316	0.0398583
Vessel	0.220047		0.888052		0.889372		0.852907		0.188257		Vessel	0.78656		0.894616		0.855565		0.951875		0.0516652		Vessel	0.86827		1.12134		0.496801		0.617635		0.107755		Vessel	1.3744		1.11927		0.881509		0.735917		0.641771
	0.537017		0.59018		1.14024		0.527742		0.229816			0.316839		0.589358		1.03351		0.53778		0.279016			0.955092		0.875905		0.602181		0.744938		0.529072			1.43251		1.94587		0.73529		0.573562		0.688733
	0.724042		1.21071		1.11063		0.382007		0.846819			0.166415		1.21836		0.931167		0.372061		0.316514			1.17554		0.908315		0.65054		0.724343		0.526981			0.894054		1.3533		0.929465		0.662722		0.770951
	0.138138		1.13545		0.632413		1.01061		1.15407			0.475832		1.14886		0.886702		0.193969		1.07915			2.19559		1.06444		0.805135		0.518792		0.654833			0.287042		1.66145		1.18894		0.679897		0.733069
			1.4459		1.14532		0.587802		0.104908					1.4659		1.1754		1.30732		0.426102					0.887014		0.808182		1.19856		0.39577					0.909899		0.98172		0.523637		0.622074
			1.33012		0.771154		1.12527		0.0703011					1.3334		1.05139		1.42638		1.03148					1.06919		0.543378		1.21386		0.532066					1.23554		1.03099		0.845052		0.864461
			1.17574		0.973124		0.977448		0.522345					1.16692		1.09683		1.01577		1.24033					0.951245		0.858853		1.09061		0.645045					0.036334		1.16792		0.862581		0.887613
			0.769493		0.119421		0.605627		0.0918447					0.768738		1.10053		1.30759		0.811339					1.07711		0.625696		0.766709		0.366911					0.625726		0.883333		0.597514		0.891118
			0.933073		0.198127		0.578382		0.460345					0.912092		0.834652		1.02731		0.900294					0.990363		0.701616		0.478482		0.234175					0.181046		0.976693		0.651209		0.985945
			0.350049		0.0778683		0.352849		0.083142					0.34205		1.3099		1.15889		0.973515					0.828352		0.690603		0.454893		0.267232					0.970535		1.25917		0.700244		0.889708
iNOS/GAPDH fold increase	Negative		Positive		Statin		ARB		Statin+ARB		Arg-1/GAPDH fold increase	Negative		Positive		Statin		ARB		Statin+ARB
	0.508858	0.346977	1.35292	1.00942	0.364914	0.704278	1.20143	0.805022	0.148867	0.627926		2.36478	2.03606	0.896086	1.00005	1.53866	1.31696	1.49153	1.35679	1.62517	1.59312
PCR	0.29683	0.0410524	0.783983	0.0721366	0.718462	0.091914	0.926524	0.0846761	0.555219	0.0875865	PCR	1.59868	0.125776	0.294202	0.176102	2.07443	0.13844	1.31197	0.0973109	2.28873	0.114014
Vessel	0.2376		0.659027		0.418546		0.334796		0.686507		Vessel	2.28319		1.26823		1.13029		1.44493		1.49023
	0.265481		0.888747		0.56728		0.417664		0.905015			1.81255		0.193087		1.19717		1.13357		1.61163
	0.379397		0.859777		0.689429		0.698881		0.612358			2.25262		0.994859		0.429885		0.749984		1.70781
	0.393699		1.37356		0.697436		0.580397		1.02248			1.90452		1.25051		0.858317		1.24464		1.63331
			1.10655		0.425399		0.750131		1.23398					1.44816		0.897194		1.36762		2.20777
			0.870045		0.996668		1.09437		0.611073					2.15312		1.61842		1.63151		0.748655
			1.22175		0.770939		0.875653		0.417189					0.22135		1.99142		1.20977		1.29604
			1.29836		1.0395		1.19515		0.4431					0.490481		1.64993		1.22826		1.47543
			0.7571		1.40878		1.01334		0.323164					1.18323		1.25524		1.29035		1.53167
			0.941227		0.353982		0.571918		0.576163					1.60728		1.16261		2.17732		1.50098
TNF-α/GAPDH fold increase	Negative		Positive		Statin		ARB		Statin+ARB		RAGE/GAPDH fold increase	Negative		Positive		Statin		ARB		Statin+ARB		iNOS/GAPDH fold increase	Negative		Positive		Statin		ARB		Statin+ARB		Arg-1/GAPDH fold increase	Negative		Positive		Statin		ARB		Statin+ARB
	0.166386	0.267157	0.667423	0.999929	0.299218	0.736242	0.276724	0.802871	0.908383	0.473453		0.193439	0.261265	0.369853	0.999821	0.44104	0.372649	0.259777	0.66805	0.246429	0.319605		0.407891	0.51445	0.265514	1.00002	1.39981	0.812362	0.270292	0.826277	0.288903	0.741527		0.684497	3.45007	0.0927503	1	1.31996	1.55424	3.52976	1.61743	2.31478	2.76536
WB	0.189036	0.0498855	2.5799	0.17144	0.74212	0.175769	1.1897	0.144804	0.605508	0.0876756	WB	0.43854	0.0397261	1.91668	0.187947	0.0851308	0.0797527	0.920083	0.132413	0.442488	0.023821	WB	1.24584	0.186886	1.27064	0.164022	0.917689	0.137806	1.44219	0.159412	1.24341	0.117482	WB	3.5231	1.19981	1.51448	0.301071	1.02169	0.23902	4.90693	0.509125	1.10514	0.411949
Vessel	0.276381		0.859898		0.590511		0.867143		0.521719		Vessel	0.281634		1.1789		0.070026		0.848422		0.371194		Vessel	0.890561		0.667567		0.338573		1.07464		0.536847		Vessel	3.35967		3.56716		1.38104		3.93498		3.22407
	0.144122		0.327194		0.324209		0.505292		0.276191			0.159043		0.246619		0.173648		0.410752		0.231615			0.153105		0.408944		0.547926		0.615284		0.556051			0.0697791		0.247548		1.77217		2.39304		6.2259
	0.426531		0.84544		0.243522		0.322435		0.391422			0.241419		0.436024		0.185886		0.737742		0.283634			0.306273		1.03497		0.534518		1.641		0.58999			4.934		1.28259		1.79076		2.2393		3.69073
	0.400486		0.74637		0.609291		0.494861		0.13452			0.253514		0.265796		0.198018		0.240788		0.156025			0.0830244		0.937052		0.768975		0.658557		0.325315			8.12938		0.685246		3.58556		1.64088		2.11549
			0.461707		0.307623		0.460747		0.555435					0.661133		0.36135		0.627876		0.374989					0.561077		0.650775		0.38814		1.72297					0.148227		0.933944		0.0103506		0.899936
			0.751201		1.07011		0.792142		0.81999					0.849479		0.381133		1.29358		0.290403					0.708757		0.542131		1.08221		0.920212					0.614578		2.36373		0.0453883		3.2299
			1.09447		0.468461		2.12523		0.947555					0.846492		0.558284		1.66774		0.330402					0.651998		1.58684		1.75687		0.891621					1.08883		1.10272		0.0671559		2.83326
			0.899379		0.356794		0.712731		0.297702					2.0431		0.292254		0.532756		0.3882					1.79437		0.418277		0.35114		0.592301					2.2232		1.27581		0.21081		3.49163
			1.53849		1.62538		0.87526		0.130927					1.49464		0.730907		0.142367		0.404637					1.85602		0.375119		0.338699		0.513308					0.481091		1.79897		0.285554		1.45314
			1.22769		2.19766		1.01219		0.0920841					1.68913		0.994107		0.33472		0.315243					1.84327		1.66771		0.296291		0.717394					0.0542952		0.304566		0.145023		2.60032
TNF-α/β-actin fold increase	PBS		LPS		LPS+statin		LPS+ARB		LPS+combi		IL-6/β-actin fold increase	PBS		LPS		LPS+statin		LPS+ARB		LPS+combi		IL-1β/β-actin fold increase	PBS		LPS		LPS+statin		LPS+ARB		LPS+combi		iNOS/β-actin fold increase	PBS		LPS		LPS+statin		LPS+ARB		LPS+combi
	1.48	1.00333	9.05	9.66833	8.79	9.39333	8.09	5.91	4.57	3.395	fold increase	0.37	0.996667	14.58	8.91	10.5	7.91	8.24	7.705	5.3	6.055	fold increase	2.05	0.996667	67.04	59.76	48.93	55.54	64.34	57.2233	33.47	48.1733	fold increase	0.69	1.00167	3.51	2.53	1.8	1.74	2.14	1.92167	2.01	1.79
PCR	1.84	0.270526	8.27	0.842866	8.04	0.819185	4.59	0.513582	6.87	0.907413	PCR	2.66	0.352616	7.45	1.22837	9.4	0.973913	11.49	1.02548	8.36	0.626726	PCR	1.04	0.226667	41.33	4.62061	63.96	2.69313	68.61	5.47347	47.41	5.20606	PCR	0.19	0.449239	0.91	0.573254	0.37	0.283055	0.66	0.304471	0.46	0.323285
cell	0.38		11.43		11.1		6.24		0.47		Vessel	0.34		9.41		8.96		6.04		4.69		Vessel	0.51		62.34		49.33		71.23		45.26		Vessel	2.93		4.81		1.92		2.31		2.09
	0.16		12.88		12.52		5.37		1.87			0.63		6.96		6		9.11		6.7			0.92		74.28		62.15		41.23		71.97			1.67		2.04		2.29		2.89		2.69
	1.36		7.42		7.21		6.22		3.71			0.94		6.28		4.11		4.27		6.92			0.58		54.27		51.41		40.9		43.61			0.42		1.66		2.13		1.72		1.29
	0.8		8.96		8.7		4.95		2.88			1.04		8.78		8.49		7.08		4.36			0.88		59.3		57.46		57.03		47.32			0.11		2.25		1.93		1.81		2.2
Arg1/β-actin fold increase	PBS		LPS		LPS+statin		LPS+ARB		LPS+combi		Arg1/iNOS fold increase	PBS		LPS		LPS+statin		LPS+ARB		LPS+combi
fold increase	1.32	0.998333	1.65	1.26667	1.47	1.81667	1.88	2.14333	1.79	2.15167	fold increase	0.7	0.996667	0.17	0.221667	0.3	0.446667	0.32	0.48	0.33	0.538333
PCR	0.93	0.166762	0.58	0.246329	0.88	0.249649	1.86	0.183406	1.45	0.260274	PCR	1.8	0.427042	0.23	0.042694	0.86	0.0872417	1.03	0.111206	1.14	0.125789
Vessel	1.55		0.49		2.58		2.72		3.1		Vessel	0.19		0.04		0.49		0.43		0.54
	1.01		1.46		2.35		2.7		2.76			0.22		0.26		0.38		0.34		0.38
	0.38		1.42		1.86		1.7		1.81			0.33		0.31		0.32		0.36		0.51
	0.8		2		1.76		2		2			2.74		0.32		0.33		0.4		0.33
TNF-α/GAPDH fold increase	PBS		LPS		LPS+statin		LPS+ARB		LPS+combi		IL-6/GAPDH fold increase	PBS		LPS		LPS+statin		LPS+ARB		LPS+combi		mIL-1β/GAPDH fold increase	PBS		LPS		LPS+statin		LPS+ARB		LPS+combi		pIL-1β/GAPDH fold increase	PBS		LPS		LPS+statin		LPS+ARB		LPS+combi
fold increase	0.897314	0.998105	3.19039	1.66831	1.6205	1.09407	1.71005	1.36654	0.931228	1.02251	fold increase	1.13865	0.998964	4.67014	2.60466	2.19595	1.73051	2.11689	1.99399	1.90931	1.44817	fold increase	2.00267	1.00143	4.92812	2.61219	1.61547	1.09171	1.20999	1.11523	0.916072	0.767543	fold increase	1.83089	0.998168	2.60614	1.66335	0.84976	1.22551	1.1856	1.42065	1.22509	1.18408
WB	1.42314	0.159954	1.29667	0.342248	1.1506	0.120997	1.48804	0.1144	1.10086	0.0899663	WB	1.10312	0.102215	2.44437	0.421503	0.823224	0.313959	1.47512	0.13878	1.08725	0.222066	WB	0.851909	0.221341	2.18144	0.685876	1.76463	0.208097	2.54318	0.30068	1.73198	0.234223	WB	0.923695	0.201395	1.69356	0.309455	2.61983	0.292239	2.83765	0.292831	1.37426	0.184053
cell	1.50408		2.03927		1.05355		1.20477		0.71495		Vessel	1.26868		2.25792		2.56283		2.21661		0.548967		Vessel	0.364233		1.29956		0.393046		0.621027		0.954004		Vessel	0.839146		0.925959		0.881552		1.3269		1.8968
	0.861239		1.45715		1.04892		1.63321		1.30464			1.09675		2.02331		2.37839		2.33484		1.83808			0.987151		4.53632		0.924536		0.708911		0.142069			1.2924		2.49836		1.2903		0.872734		0.839162
	0.826978		0.91671		0.971004		1.09116		1.20513			0.609937		2.34256		1.57584		2.14866		1.43796			0.80476		1.46815		0.950385		0.628995		0.288243			0.609945		1.41872		1.05696		0.98554		1.17789
	0.475879		1.10969		0.719825		1.07201		0.878273			0.776651		1.88971		0.846839		1.6718		1.86744			0.997831		1.25956		0.902169		0.979304		0.57289			0.492938		0.837345		0.654656		1.31551		0.591256
mIL-1β/pIL-1β fold increase	PBS		LPS		LPS+statin		LPS+ARB		LPS+combi		iNOS/GAPDH fold increase	PBS		LPS		LPS+statin		LPS+ARB		LPS+combi		Arg1/GAPDH fold increase	PBS		LPS		LPS+statin		LPS+ARB		LPS+combi		Arg1/iNOS fold increase	PBS		LPS		LPS+statin		LPS+ARB		LPS+combi
fold increase	1.00581	1.005	1.73882	1.3697	1.74813	0.921731	0.938456	0.70188	0.687595	0.596777	fold increase	1.07	0.996667	1.89	2.405	1.61	1.95	1.81	1.75833	1.34	1.27667	fold increase	1.01	0.998333	1.24	1.36167	1.23	1.32667	1.19	1.195	0.96	1.21667	fold increase	0.69	1	0.48	0.453333	0.56	0.52	0.48	0.511667	0.53	0.761667
WB	0.848077	0.204943	1.18444	0.121353	0.619372	0.202789	0.824118	0.0730718	1.1589	0.159331	WB	1.16	0.215262	1.02	0.486688	1.98	0.180315	1.95	0.10124	1.07	0.214518	WB	0.89	0.196476	0.94	0.260236	1.11	0.139968	1.01	0.0857419	1.71	0.174273	WB	0.57	0.263084	0.68	0.0642218	0.41	0.0765942	0.38	0.0555828	1.18	0.126581
Vessel	0.399128		1.29055		0.409983		0.430372		0.462487		Vessel	0.73		4.34		1.71		1.54		0.68		Vessel	1.69		2.59		2.01		1.28		1.05		Vessel	1.7		0.44		0.86		0.61		1.14
	0.702358		1.66963		0.658874		0.746931		0.155677			0.24		2.12		2.08		2.1		0.85			0.57		0.8		1.12		0.95		0.66			1.78		0.28		0.39		0.33		0.57
	1.21324		0.95158		0.826823		0.586872		0.225022			1.84		3.26		2.75		1.44		1.62			0.43		1.24		1.31		1.2		1.19			0.17		0.28		0.35		0.61		0.54
	1.86138		1.3832		1.2672		0.684534		0.890978			0.94		1.8		1.57		1.71		2.1			1.4		1.36		1.18		1.54		1.73			1.09		0.56		0.55		0.66		0.61

## Sheet: Blood Pressure
Pre	SYS	19.03.20					blood pressure			baseline	SYS							blood pressure
1	121	106	147	119		1	123.25			1	121	106	119	97	93	85	1	103.5	107.233
2	103	135	111	149	140	2	127.6			2	135	103	61	116	106	111	2	105.333	2.38723
3	152	105	161	118	103	3	127.8			3	105	118	103	127	131	116	3	116.667
4	123	104	130	159	135	4	130.2			4	123	104	105	109	92	101	4	105.667
5	119	99	116	98	101	5	106.6			5	99	98	101	113	110	109	5	105
Pre	SYS	19.03.21
1	152	97	74	93	85	1	100.2			follow up	SYS							blood pressure
2	71	173	61	116	106	2	105.4			1	127	80	97	98	96	100	1	99.6667	101.867
3	174	140	127	131	116	3	137.6			2	141	133	96	100	80	71	2	103.5	0.709851
4	84	105	109	92	101	4	98.2			3	104	98	99	102	98	104	3	100.833
5	116	119	113	110	109	5	113.4			4	121	72	117	107	103	94	4	102.333
ARB	SYS	19.03.27								5	102	88	155	115	85	73	5	103
1	127	80	143	132	97	1	115.8
2	144	141	133	96	149	2	132.6
3	159	91	104	90	98	3	108.4				Baseline	Follow up
4	157	149	121	72	169	4	133.6			1	103.5	99.6667
5	117	159	102	88	155	5	124.2			2	105.333	103.5
ARB	SYS	19.03.28								3	116.667	100.833
1	141	102	98	96	100	1	107.4			4	105.667	102.333
2	67	100	80	71	94	2	82.4			5	105	103
3	98	99	102	98	104	3	100.2
4	117	107	103	106	94	4	105.4
5	115	186	85	73	170	5	125.8
	blood pressure					blood pressure				집단통계량
	190320	190321	190327	190328		baseline	follow up			SBP_G		N	평균	표준편차	평균의 표준오차
1	123.25	100.2	115.8	107.4	1	111.725	111.6			SBP	pre	5	107.234	5.33954	2.38792			5.368
2	127.6	105.4	132.6	82.4	2	116.5	107.5				fu	5	101.866	1.58642	0.709469
3	127.8	137.6	108.4	100.2	3	132.7	104.3
4	130.2	98.2	133.6	105.4	4	114.2	119.5			독립표본 검정
5	106.6	113.4	124.2	125.8	5	110	125					Levene의 등분산 검정		평균의 동일성에 대한 T 검정
												F	유의확률	t	자유도	유의확률 (양측)	평균차이	차이의 표준오차	차이의 95% 신뢰구간
																			하한	상한
										SBP	등분산을 가정함	2.76638	0.134835	2.15489	8	0.0632916	5.368	2.49108	-0.376447	11.1124
											등분산을 가정하지 않음			2.15489	4.70072	0.0872199	5.368	2.49108	-1.16012	11.8961

## Sheet: SPSS
기술통계											다중비교									기술통계											다중비교
		N	평균	표준편차	표준오차	평균에 대한 95% 신뢰구간		최소값	최대값		LSD											N	평균	표준편차	표준오차	평균에 대한 95% 신뢰구간		최소값	최대값		LSD
						하한	상한				종속변수			평균차이(I-J)	표준오차	유의확률	95% 신뢰구간									하한	상한				종속변수			평균차이(I-J)	표준오차	유의확률	95% 신뢰구간
Intima_Plaque	Nega	6	7.01333	2.10408	0.858986	4.80524	9.22143	3.44	9.59								하한	상한		CP_TNFa	PBS	6	1.00333	0.662651	0.270526	0.307924	1.69874	0.16	1.84								하한	상한
	Posi	12	34.6433	7.82141	2.25785	29.6738	39.6128	22.53	50.19		Intima_Plaque	Nega	Posi	-27.63000*	4.65287	2.91292e-07	-36.9803	-18.2797			LPS	6	9.66833	2.06459	0.842866	7.50168	11.835	7.42	12.88		CP_TNFa	PBS	LPS	-8.66500*	1.00833	6.22136e-09	-10.7417	-6.5883
	Statin	12	28.6217	13.7979	3.98311	19.8549	37.3884	15.05	61.13				Statin	-21.60833*	4.65287	2.59054e-05	-30.9586	-12.258			LS	6	9.39333	2.00659	0.819185	7.28755	11.4991	7.21	12.52				LS	-8.39000*	1.00833	1.13924e-08	-10.4667	-6.3133
	ARB	12	20.5967	8.21699	2.37204	15.3758	25.8175	11.63	41.73				ARB	-13.58333*	4.65287	0.00528625	-22.9336	-4.23304			LA	6	5.91	1.25801	0.513582	4.58979	7.23021	4.59	8.09				LA	-4.90667*	1.00833	5.27129e-05	-6.98337	-2.82997
	combi	12	15.3325	8.0412	2.3213	10.2234	20.4416	7.22	36.36				combi	-8.31917	4.65287	0.0799661	-17.6695	1.03112			Lcombi	6	3.395	2.2227	0.907413	1.06242	5.72758	0.47	6.87				Lcombi	-2.39167*	1.00833	0.0257082	-4.46837	-0.314967
	전체	54	22.8224	12.7055	1.729	19.3545	26.2904	3.44	61.13			Posi	Nega	27.63000*	4.65287	2.91292e-07	18.2797	36.9803			전체	30	5.874	3.78824	0.691635	4.45945	7.28855	0.16	12.88			LPS	PBS	8.66500*	1.00833	6.22136e-09	6.5883	10.7417
Lipid_deposition	Nega	6	4.74667	2.79123	1.13952	1.81745	7.67589	1.44	8.7				Statin	6.02167	3.79905	0.119389	-1.61281	13.6561		CP_IL6	PBS	6	0.996667	0.863728	0.352616	0.0902394	1.90309	0.34	2.66				LS	0.275	1.00833	0.787303	-1.8017	2.3517
	Posi	12	16.5933	14.9572	4.31777	7.08998	26.0967	2.87	45.19				ARB	14.04667*	3.79905	0.000550044	6.41219	21.6811			LPS	6	8.91	3.00888	1.22837	5.75237	12.0676	6.28	14.58				LA	3.75833*	1.00833	0.0009946	1.68163	5.83503
	Statin	12	12.1642	12.2951	3.54928	4.35226	19.9761	0.84	31.84				combi	19.31083*	3.79905	5.81457e-06	11.6764	26.9453			LS	6	7.91	2.38559	0.973913	5.40648	10.4135	4.11	10.5				Lcombi	6.27333*	1.00833	1.65528e-06	4.19663	8.35003
	ARB	12	12.1533	14.4359	4.16728	2.98121	21.3255	2.28	50.75			Statin	Nega	21.60833*	4.65287	2.59054e-05	12.258	30.9586			LA	6	7.705	2.51191	1.02548	5.06891	10.3411	4.27	11.49			LS	PBS	8.39000*	1.00833	1.13924e-08	6.3133	10.4667
	combi	12	7.37417	4.29823	1.24079	4.6432	10.1051	2.39	15.27				Posi	-6.02167	3.79905	0.119389	-13.6561	1.61281			Lcombi	6	6.055	1.53516	0.626726	4.44395	7.66605	4.36	8.36				LPS	-0.275	1.00833	0.787303	-2.3517	1.8017
	전체	54	11.2574	11.8598	1.61392	8.0203	14.4945	0.84	50.75				ARB	8.02500*	3.79905	0.0397751	0.390521	15.6595			전체	30	6.31533	3.5143	0.64162	5.00307	7.62759	0.34	14.58				LA	3.48333*	1.00833	0.00197832	1.40663	5.56003
RAM11	Nega	6	24.4367	11.5361	4.7096	12.3303	36.5431	11.31	43.61				combi	13.28917*	3.79905	0.00100727	5.65469	20.9236		CP_IL1b	PBS	6	0.996667	0.555218	0.226667	0.414001	1.57933	0.51	2.05				Lcombi	5.99833*	1.00833	3.28332e-06	3.92163	8.07503
	Posi	12	60.8083	16.7656	4.83982	50.156	71.4607	30.45	89.18			ARB	Nega	13.58333*	4.65287	0.00528625	4.23304	22.9336			LPS	6	59.76	11.3181	4.62061	47.8823	71.6377	41.33	74.28			LA	PBS	4.90667*	1.00833	5.27129e-05	2.82997	6.98337
	Statin	12	38.1108	22.6232	6.53077	23.7367	52.485	3.75	82.17				Posi	-14.04667*	3.79905	0.000550044	-21.6811	-6.41219			LS	6	55.54	6.59679	2.69313	48.6171	62.4629	48.93	63.96				LPS	-3.75833*	1.00833	0.0009946	-5.83503	-1.68163
	ARB	12	35.1392	9.92972	2.86646	28.8301	41.4482	19.24	52.02				Statin	-8.02500*	3.79905	0.0397751	-15.6595	-0.390521			LA	6	57.2233	13.4072	5.47347	43.1533	71.2933	40.9	71.23				LS	-3.48333*	1.00833	0.00197832	-5.56003	-1.40663
	combi	12	31.7608	16.7659	4.83989	21.1083	42.4134	12.33	69.8				combi	5.26417	3.79905	0.172128	-2.37031	12.8986			Lcombi	6	48.1733	12.7522	5.20606	34.7907	61.5559	33.47	71.97				Lcombi	2.51500*	1.00833	0.0195958	0.4383	4.5917
	전체	54	39.5639	20.0677	2.73087	34.0865	45.0413	3.75	89.18			combi	Nega	8.31917	4.65287	0.0799661	-1.03112	17.6695			전체	30	44.3387	24.2876	4.43428	35.2695	53.4078	0.51	74.28			Lcombi	PBS	2.39167*	1.00833	0.0257082	0.314967	4.46837
TNFa	Nega	6	28.93	6.89756	2.81592	21.6915	36.1685	18.53	38.99				Posi	-19.31083*	3.79905	5.81457e-06	-26.9453	-11.6764		CP_iNOS	PBS	6	1.00167	1.10041	0.449239	-0.15314	2.15647	0.11	2.93				LPS	-6.27333*	1.00833	1.65528e-06	-8.35003	-4.19663
	Posi	12	42.01	11.6716	3.36931	34.5942	49.4258	32.77	68.1				Statin	-13.28917*	3.79905	0.00100727	-20.9236	-5.65469			LPS	6	2.53	1.40418	0.573254	1.0564	4.0036	0.91	4.81				LS	-5.99833*	1.00833	3.28332e-06	-8.07503	-3.92163
	Statin	12	39.8992	22.1943	6.40693	25.7976	54.0007	4.89	68.01				ARB	-5.26417	3.79905	0.172128	-12.8986	2.37031			LS	6	1.74	0.69334	0.283055	1.01238	2.46762	0.37	2.29				LA	-2.51500*	1.00833	0.0195958	-4.5917	-0.4383
	ARB	12	38.5125	17.5936	5.07883	27.3341	49.6909	17.11	78.86		Lipid_deposition	Nega	Posi	-11.84667*	5.82844	0.0475347	-23.5594	-0.133971			LA	6	1.92167	0.745799	0.304471	1.139	2.70434	0.66	2.89		CP_IL6	PBS	LPS	-7.91333*	1.26904	1.5976e-06	-10.527	-5.2997
	combi	12	31.3492	19.3408	5.5832	19.0606	43.6377	10.83	72.9				Statin	-7.4175	5.82844	0.209152	-19.1302	4.2952			Lcombi	6	1.79	0.791884	0.323285	0.958969	2.62103	0.46	2.69				LS	-6.91333*	1.26904	1.17566e-05	-9.52697	-4.2997
	전체	54	36.9413	17.3083	2.35537	32.217	41.6656	4.89	78.86				ARB	-7.40667	5.82844	0.209807	-19.1194	4.30603			전체	30	1.79667	1.03998	0.189874	1.40833	2.185	0.11	4.81				LA	-6.70833*	1.26904	1.78059e-05	-9.32197	-4.0947
CD163	Nega	6	24.725	12.8093	5.22939	11.2824	38.1676	12.25	44.07				combi	-2.6275	5.82844	0.654118	-14.3402	9.0852		CP_Arg	PBS	6	0.998333	0.408481	0.166762	0.569659	1.42701	0.38	1.55				Lcombi	-5.05833*	1.26904	0.00051363	-7.67197	-2.4447
	Posi	12	52.4892	11.6316	3.35774	45.0988	59.8795	32.83	74.47			Posi	Nega	11.84667*	5.82844	0.0475347	0.133971	23.5594			LPS	6	1.26667	0.603379	0.246329	0.633459	1.89987	0.49	2			LPS	PBS	7.91333*	1.26904	1.5976e-06	5.2997	10.527
	Statin	12	36.9367	4.95797	1.43124	33.7865	40.0868	29.86	45.53				Statin	4.42917	4.7589	0.356566	-5.13421	13.9925			LS	6	1.81667	0.611512	0.249649	1.17492	2.45841	0.88	2.58				LS	1	1.26904	0.438106	-1.61363	3.61363
	ARB	12	38.8567	13.046	3.76606	30.5676	47.1457	24.13	74.6				ARB	4.44	4.7589	0.355401	-5.12338	14.0034			LA	6	2.14333	0.449251	0.183406	1.67187	2.61479	1.7	2.72				LA	1.205	1.26904	0.351437	-1.40863	3.81863
	combi	12	32.9225	14.0465	4.05488	23.9978	41.8472	11.48	60.41				combi	9.21917	4.7589	0.0584911	-0.344209	18.7825			Lcombi	6	2.15167	0.63754	0.260274	1.48261	2.82072	1.45	3.1				Lcombi	2.85500*	1.26904	0.0335154	0.241368	5.46863
	전체	54	38.5706	14.0835	1.91652	34.7265	42.4146	11.48	74.6			Statin	Nega	7.4175	5.82844	0.209152	-4.2952	19.1302			전체	30	1.67533	0.69761	0.127366	1.41484	1.93583	0.38	3.1			LS	PBS	6.91333*	1.26904	1.17566e-05	4.2997	9.52697
CD206	Nega	6	27.41	8.91092	3.63787	18.0586	36.7614	18.54	41.85				Posi	-4.42917	4.7589	0.356566	-13.9925	5.13421		CP_AI	PBS	6	0.996667	1.04603	0.427042	-0.101078	2.09441	0.19	2.74				LPS	-1	1.26904	0.438106	-3.61363	1.61363
	Posi	12	51.3925	11.1087	3.20682	44.3343	58.4507	33.85	76.93				ARB	0.0108333	4.7589	0.998193	-9.55254	9.57421			LPS	6	0.221667	0.104579	0.042694	0.111918	0.331415	0.04	0.32				LA	0.205	1.26904	0.872967	-2.40863	2.81863
	Statin	12	44.5375	11.201	3.23346	37.4207	51.6543	27.75	62.45				combi	4.79	4.7589	0.319103	-4.77338	14.3534			LS	6	0.446667	0.213698	0.0872417	0.222405	0.670929	0.3	0.86				Lcombi	1.855	1.26904	0.15627	-0.758632	4.46863
	ARB	12	39.1392	9.74995	2.81457	32.9443	45.334	28.43	65.3			ARB	Nega	7.40667	5.82844	0.209807	-4.30603	19.1194			LA	6	0.48	0.272397	0.111206	0.194137	0.765863	0.32	1.03			LA	PBS	6.70833*	1.26904	1.78059e-05	4.0947	9.32197
	combi	12	35.7025	14.2407	4.11093	26.6544	44.7506	17.2	71.01				Posi	-4.44	4.7589	0.355401	-14.0034	5.12338			Lcombi	6	0.538333	0.308118	0.125789	0.214983	0.861683	0.33	1.14				LPS	-1.205	1.26904	0.351437	-3.81863	1.40863
	전체	54	40.9948	13.2776	1.80686	37.3707	44.6189	17.2	76.93				Statin	-0.0108333	4.7589	0.998193	-9.57421	9.55254			전체	30	0.536667	0.542423	0.0990325	0.334122	0.739211	0.04	2.74				LS	-0.205	1.26904	0.872967	-2.81863	2.40863
IF_iNOS	Nega	6	2.06667	1.89279	0.77273	0.0803019	4.05303	0.6	4.6				combi	4.77917	4.7589	0.320188	-4.78421	14.3425		CW_TNFa	PBS	6	0.998333	0.38866	0.15867	0.59046	1.40621	0.48	1.5				Lcombi	1.65	1.26904	0.205393	-0.963632	4.26363
	Posi	9	6.48889	1.38694	0.462314	5.42279	7.55499	4.7	8.2			combi	Nega	2.6275	5.82844	0.654118	-9.0852	14.3402			LPS	6	1.67	0.837186	0.34178	0.791427	2.54857	0.92	3.19			Lcombi	PBS	5.05833*	1.26904	0.00051363	2.4447	7.67197
	Statin	9	4.58889	1.31762	0.439205	3.57608	5.6017	3.1	6.9				Posi	-9.21917	4.7589	0.0584911	-18.7825	0.344209			LS	6	1.09333	0.296288	0.120959	0.782398	1.40427	0.72	1.62				LPS	-2.85500*	1.26904	0.0335154	-5.46863	-0.241368
	ARB	9	5.19556	2.335	0.778332	3.40072	6.99039	1.5	8				Statin	-4.79	4.7589	0.319103	-14.3534	4.77338			LA	6	1.365	0.28098	0.11471	1.07013	1.65987	1.07	1.71				LS	-1.855	1.26904	0.15627	-4.46863	0.758632
	combi	9	3.2	1.41598	0.471993	2.11158	4.28842	1.4	5.4				ARB	-4.77917	4.7589	0.320188	-14.3425	4.78421			Lcombi	6	1.02167	0.221216	0.0903112	0.789514	1.25382	0.71	1.3				LA	-1.65	1.26904	0.205393	-4.26363	0.963632
	전체	42	4.4681	2.19517	0.338722	3.78403	5.15216	0.6	8.2		RAM11	Nega	Posi	-36.37167*	8.31887	6.39857e-05	-53.0891	-19.6543			전체	30	1.22967	0.501841	0.0916233	1.04228	1.41706	0.48	3.19		CP_IL1b	PBS	LPS	-58.76333*	5.85547	2.98415e-10	-70.8229	-46.7038
IF_Arg	Nega	6	19.94	5.30079	2.16404	14.3772	25.5028	12.5	28				Statin	-13.6742	8.31887	0.106629	-30.3916	3.04324		CW_IL6	PBS	6	1	0.2502	0.102144	0.737431	1.26257	0.61	1.27				LS	-54.54333*	5.85547	1.31631e-09	-66.6029	-42.4838
	Posi	12	4.36667	1.93077	0.557366	3.13991	5.59342	2.1	8.8				ARB	-10.7025	8.31887	0.204303	-27.4199	6.0149			LPS	6	2.60333	1.03287	0.421669	1.5194	3.68727	1.89	4.67				LA	-56.22667*	5.85547	7.22459e-10	-68.2862	-44.1671
	Statin	12	7.85833	2.345	0.676943	6.36839	9.34827	4.5	12.3				combi	-7.32417	8.31887	0.382926	-24.0416	9.39324			LS	6	1.73167	0.769062	0.313968	0.924585	2.53875	0.82	2.56				Lcombi	-47.17667*	5.85547	2.06463e-08	-59.2362	-35.1171
	ARB	12	11.9167	9.56982	2.76257	5.83629	17.997	2.4	31			Posi	Nega	36.37167*	8.31887	6.39857e-05	19.6543	53.0891			LA	6	1.995	0.33863	0.138245	1.63963	2.35037	1.48	2.33			LPS	PBS	58.76333*	5.85547	2.98415e-10	46.7038	70.8229
	combi	12	17.7	10.5451	3.0441	11	24.4	9.4	39.4				Statin	22.69750*	6.79233	0.00160053	9.0478	36.3472			Lcombi	6	1.45	0.544022	0.222096	0.879084	2.02092	0.55	1.91				LS	4.22	5.85547	0.477783	-7.83956	16.2796
	전체	54	11.5137	8.83077	1.20172	9.10337	13.924	2.1	39.4				ARB	25.66917*	6.79233	0.000427348	12.0195	39.3189			전체	30	1.756	0.81585	0.148953	1.45136	2.06064	0.55	4.67				LA	2.53667	5.85547	0.668575	-9.5229	14.5962
P_TNFa	Nega	6	0.35	0.231517	0.0945163	0.107038	0.592962	0.14	0.72				combi	29.04750*	6.79233	8.75542e-05	15.3978	42.6972		CW_mIL1b	PBS	6	1	0.542623	0.221525	0.430552	1.56945	0.36	2				Lcombi	11.5867	5.85547	0.0589575	-0.472896	23.6462
	Posi	12	1.00083	0.344686	0.0995022	0.78183	1.21984	0.35	1.45			Statin	Nega	13.6742	8.31887	0.106629	-3.04324	30.3916			LPS	6	2.61333	1.68109	0.686302	0.849137	4.37753	1.26	4.93			LS	PBS	54.54333*	5.85547	1.31631e-09	42.4838	66.6029
	Statin	12	0.66	0.40879	0.118007	0.400267	0.919733	0.08	1.15				Posi	-22.69750*	6.79233	0.00160053	-36.3472	-9.0478			LS	6	1.09	0.510764	0.208519	0.553986	1.62601	0.39	1.76				LPS	-4.22	5.85547	0.477783	-16.2796	7.83956
	ARB	12	0.699167	0.25731	0.0742789	0.53568	0.862654	0.35	1.13				ARB	2.97167	6.79233	0.663669	-10.678	16.6214			LA	6	1.115	0.735139	0.300119	0.343518	1.88648	0.62	2.54				LA	-1.68333	5.85547	0.776114	-13.7429	10.3762
	combi	12	0.364167	0.346527	0.100034	0.143994	0.58434	0.07	1.15				combi	6.35	6.79233	0.354436	-7.2997	19.9997			Lcombi	6	0.766667	0.573364	0.234075	0.164958	1.36838	0.14	1.73				Lcombi	7.36667	5.85547	0.219986	-4.6929	19.4262
	전체	54	0.644259	0.400191	0.0544592	0.535028	0.753491	0.07	1.45			ARB	Nega	10.7025	8.31887	0.204303	-6.0149	27.4199			전체	30	1.317	1.0877	0.198586	0.910845	1.72315	0.14	4.93			LA	PBS	56.22667*	5.85547	7.22459e-10	44.1671	68.2862
P_RAGE	Nega	6	0.358333	0.243098	0.0992444	0.103218	0.613449	0.15	0.79				Posi	-25.66917*	6.79233	0.000427348	-39.3189	-12.0195		CW_pIL1b	PBS	6	0.996667	0.493383	0.201423	0.478893	1.51444	0.49	1.83				LPS	-2.53667	5.85547	0.668575	-14.5962	9.5229
	Posi	12	1	0.348634	0.100642	0.778489	1.22151	0.34	1.47				Statin	-2.97167	6.79233	0.663669	-16.6214	10.678			LPS	6	1.665	0.757859	0.309395	0.869676	2.46032	0.84	2.61				LS	1.68333	5.85547	0.776114	-10.3762	13.7429
	Statin	12	0.963333	0.29243	0.0844172	0.777532	1.14913	0.15	1.31				combi	3.37833	6.79233	0.62115	-10.2714	17.028			LS	6	1.225	0.716624	0.292561	0.472949	1.97705	0.65	2.62				Lcombi	9.05	5.85547	0.134776	-3.00956	21.1096
	ARB	12	0.976667	0.398756	0.115111	0.723309	1.23002	0.19	1.43			combi	Nega	7.32417	8.31887	0.382926	-9.39324	24.0416			LA	6	1.42333	0.717598	0.292958	0.670261	2.17641	0.87	2.84			Lcombi	PBS	47.17667*	5.85547	2.06463e-08	35.1171	59.2362
	combi	12	0.664167	0.397891	0.114861	0.411359	0.916975	0.05	1.24				Posi	-29.04750*	6.79233	8.75542e-05	-42.6972	-15.3978			Lcombi	6	1.185	0.451785	0.184441	0.71088	1.65912	0.59	1.9				LPS	-11.5867	5.85547	0.0589575	-23.6462	0.472896
	전체	54	0.840741	0.401426	0.0546272	0.731173	0.950309	0.05	1.47				Statin	-6.35	6.79233	0.354436	-19.9997	7.2997			전체	30	1.299	0.638092	0.116499	1.06073	1.53727	0.49	2.84				LS	-7.36667	5.85547	0.219986	-19.4262	4.6929
P_HMGco	Nega	6	1.19167	0.510114	0.208253	0.656334	1.727	0.85	2.2				ARB	-3.37833	6.79233	0.62115	-17.028	10.2714		CW_mp	PBS	6	1.005	0.501228	0.204626	0.478993	1.53101	0.4	1.86				LA	-9.05	5.85547	0.134776	-21.1096	3.00956
	Posi	12	1	0.10436	0.030126	0.933693	1.06631	0.83	1.12		TNFa	Nega	Posi	-13.08	8.65272	0.137042	-30.4683	4.30828			LPS	6	1.36833	0.298625	0.121913	1.05495	1.68172	0.95	1.74		CP_iNOS	PBS	LPS	-1.52833*	0.568427	0.0125826	-2.69903	-0.357637
	Statin	12	0.635833	0.210041	0.0606338	0.502379	0.769287	0.07	0.86				Statin	-10.9692	8.65272	0.210891	-28.3575	6.41912			LS	6	0.923333	0.49742	0.203071	0.401323	1.44534	0.41	1.75				LS	-0.738333	0.568427	0.205829	-1.90903	0.432363
	ARB	12	0.7625	0.279159	0.0805862	0.585131	0.939869	0.45	1.21				ARB	-9.5825	8.65272	0.273504	-26.9708	7.80578			LA	6	0.701667	0.17882	0.073003	0.514006	0.889327	0.43	0.94				LA	-0.92	0.568427	0.118103	-2.0907	0.250697
	combi	12	0.483333	0.211503	0.0610555	0.348951	0.617716	0.11	0.8				combi	-2.41917	8.65272	0.780973	-19.8075	14.9691			Lcombi	6	0.598333	0.388814	0.158733	0.190298	1.00637	0.16	1.16				Lcombi	-0.788333	0.568427	0.177724	-1.95903	0.382363
	전체	54	0.772778	0.340906	0.0463914	0.679728	0.865827	0.07	2.2			Posi	Nega	13.08	8.65272	0.137042	-4.30828	30.4683			전체	30	0.919333	0.455283	0.0831229	0.749328	1.08934	0.16	1.86			LPS	PBS	1.52833*	0.568427	0.0125826	0.357637	2.69903
P_AGTR1	Nega	6	0.915	0.489071	0.199662	0.401752	1.42825	0.29	1.43				Statin	2.11083	7.06491	0.766374	-12.0866	16.3083		CW_iNOS	PBS	6	0.996667	0.527282	0.215262	0.443318	1.55002	0.24	1.84				LS	0.79	0.568427	0.176842	-0.380697	1.9607
	Posi	12	1.00083	0.55582	0.160451	0.647682	1.35398	0.04	1.95				ARB	3.4975	7.06491	0.622776	-10.7	17.695			LPS	6	2.405	1.19214	0.486688	1.15393	3.65607	1.02	4.34				LA	0.608333	0.568427	0.294751	-0.562363	1.77903
	Statin	12	0.974167	0.184117	0.0531501	0.857184	1.09115	0.62	1.26				combi	10.6608	7.06491	0.137725	-3.53664	24.8583			LS	6	1.95	0.441679	0.180315	1.48649	2.41351	1.57	2.75				Lcombi	0.74	0.568427	0.20484	-0.430697	1.9107
	ARB	12	0.679167	0.109333	0.0315618	0.6097	0.748634	0.52	0.86			Statin	Nega	10.9692	8.65272	0.210891	-6.41912	28.3575			LA	6	1.75833	0.247985	0.10124	1.49809	2.01858	1.44	2.1			LS	PBS	0.738333	0.568427	0.205829	-0.432363	1.90903
	combi	12	0.774167	0.138266	0.0399139	0.686317	0.862017	0.52	0.99				Posi	-2.11083	7.06491	0.766374	-16.3083	12.0866			Lcombi	6	1.27667	0.525459	0.214518	0.725232	1.8281	0.68	2.1				LPS	-0.79	0.568427	0.176842	-1.9607	0.380697
	전체	54	0.863519	0.34207	0.0465498	0.770151	0.956886	0.04	1.95				ARB	1.38667	7.06491	0.845207	-12.8108	15.5841			전체	30	1.67733	0.800107	0.146079	1.37857	1.9761	0.24	4.34				LA	-0.181667	0.568427	0.75193	-1.35236	0.98903
P_iNOS	Nega	6	0.348333	0.0990791	0.0404489	0.244356	0.45231	0.24	0.51				combi	8.55	7.06491	0.232006	-5.64747	22.7475		CW_Arg	PBS	6	0.998333	0.481266	0.196476	0.493276	1.50339	0.43	1.69				Lcombi	-0.05	0.568427	0.930608	-1.2207	1.1207
	Posi	12	1.00917	0.249124	0.071916	0.850881	1.16745	0.66	1.37			ARB	Nega	9.5825	8.65272	0.273504	-7.80578	26.9708			LPS	6	1.36167	0.637445	0.260236	0.692709	2.03062	0.8	2.59			LA	PBS	0.92	0.568427	0.118103	-0.250697	2.0907
	Statin	12	0.705	0.319246	0.0921585	0.502161	0.907839	0.35	1.41				Posi	-3.4975	7.06491	0.622776	-17.695	10.7			LS	6	1.32667	0.342851	0.139968	0.966867	1.68647	1.11	2.01				LPS	-0.608333	0.568427	0.294751	-1.77903	0.562363
	ARB	12	0.805	0.293923	0.0848483	0.61825	0.99175	0.33	1.2				Statin	-1.38667	7.06491	0.845207	-15.5841	12.8108			LA	6	1.195	0.210024	0.0857419	0.974594	1.41541	0.95	1.54				LS	0.181667	0.568427	0.75193	-0.98903	1.35236
	combi	12	0.628333	0.30286	0.0874282	0.435905	0.820761	0.15	1.23				combi	7.16333	7.06491	0.315596	-7.03414	21.3608			Lcombi	6	1.21667	0.42688	0.174273	0.768683	1.66465	0.66	1.73				Lcombi	0.131667	0.568427	0.818708	-1.03903	1.30236
	전체	54	0.738148	0.331287	0.0450825	0.647724	0.828572	0.15	1.41			combi	Nega	2.41917	8.65272	0.780973	-14.9691	19.8075			전체	30	1.21967	0.431377	0.0787583	1.05859	1.38075	0.43	2.59			Lcombi	PBS	0.788333	0.568427	0.177724	-0.382363	1.95903
P_ARG	Nega	6	2.03333	0.306572	0.125158	1.71161	2.35506	1.6	2.36				Posi	-10.6608	7.06491	0.137725	-24.8583	3.53664		CW_AI	PBS	6	1	0.644422	0.263084	0.32372	1.67628	0.17	1.78				LPS	-0.74	0.568427	0.20484	-1.9107	0.430697
	Posi	12	0.999167	0.610789	0.17632	0.61109	1.38724	0.19	2.15				Statin	-8.55	7.06491	0.232006	-22.7475	5.64747			LPS	6	0.453333	0.157311	0.0642218	0.288246	0.618421	0.28	0.68				LS	0.05	0.568427	0.930608	-1.1207	1.2207
	Statin	12	1.3175	0.478485	0.138127	1.01349	1.62151	0.43	2.07				ARB	-7.16333	7.06491	0.315596	-21.3608	7.03414			LS	6	0.52	0.187617	0.0765942	0.323108	0.716892	0.35	0.86				LA	-0.131667	0.568427	0.818708	-1.30236	1.03903
	ARB	12	1.35583	0.337732	0.0974948	1.14125	1.57042	0.75	2.18		CD163	Nega	Posi	-27.76417*	5.81235	1.65601e-05	-39.4445	-16.0838			LA	6	0.511667	0.136149	0.0555828	0.368787	0.654547	0.33	0.66		CP_Arg	PBS	LPS	-0.268333	0.317611	0.406208	-0.922466	0.385799
	combi	12	1.59417	0.394933	0.114007	1.34324	1.8451	0.75	2.29				Statin	-12.21167*	5.81235	0.0408095	-23.892	-0.531307			Lcombi	6	0.761667	0.310059	0.126581	0.43628	1.08705	0.53	1.18				LS	-.81833*	0.317611	0.0162722	-1.47247	-0.164201
	전체	54	1.3963	0.531176	0.0722839	1.25131	1.54128	0.19	2.36				ARB	-14.13167*	5.81235	0.0187474	-25.812	-2.45131			전체	30	0.649333	0.380906	0.0695436	0.507101	0.791566	0.17	1.78				LA	-1.14500*	0.317611	0.00135547	-1.79913	-0.490867
W_TNFa	Nega	6	0.268333	0.123194	0.0502936	0.13905	0.397617	0.14	0.43				combi	-8.1975	5.81235	0.164751	-19.8779	3.48286															Lcombi	-1.15333*	0.317611	0.00126855	-1.80747	-0.499201
	Posi	12	1.00083	0.593563	0.171347	0.623701	1.37797	0.33	2.58			Posi	Nega	27.76417*	5.81235	1.65601e-05	16.0838	39.4445														LPS	PBS	0.268333	0.317611	0.406208	-0.385799	0.922466
	Statin	12	0.736667	0.610072	0.176113	0.349045	1.12429	0.24	2.2				Statin	15.55250*	4.74577	0.0019314	6.01553	25.0895															LS	-0.55	0.317611	0.0956552	-1.20413	0.104133
	ARB	12	0.803333	0.502816	0.145151	0.483859	1.12281	0.28	2.13				ARB	13.63250*	4.74577	0.00600193	4.09553	23.1695															LA	-.87667*	0.317611	0.0106578	-1.5308	-0.222534
	combi	12	0.474167	0.305032	0.0880552	0.280358	0.667975	0.09	0.95				combi	19.56667*	4.74577	0.000144035	10.0297	29.1036															Lcombi	-.88500*	0.317611	0.0100237	-1.53913	-0.230867
	전체	54	0.699815	0.52862	0.0719361	0.555529	0.8441	0.09	2.58			Statin	Nega	12.21167*	5.81235	0.0408095	0.531307	23.892														LS	PBS	.81833*	0.317611	0.0162722	0.164201	1.47247
W_RAGE	Nega	6	0.26	0.0981835	0.0400832	0.156963	0.363037	0.16	0.44				Posi	-15.55250*	4.74577	0.0019314	-25.0895	-6.01553															LPS	0.55	0.317611	0.0956552	-0.104133	1.20413
	Posi	12	1.00083	0.649692	0.18755	0.588039	1.41363	0.25	2.04				ARB	-1.92	4.74577	0.687553	-11.457	7.61697															LA	-0.326667	0.317611	0.313558	-0.980799	0.327466
	Statin	12	0.3725	0.274893	0.0793546	0.197842	0.547158	0.07	0.99				combi	4.01417	4.74577	0.401753	-5.52281	13.5511															Lcombi	-0.335	0.317611	0.301628	-0.989133	0.319133
	ARB	12	0.6675	0.459488	0.132643	0.375555	0.959445	0.14	1.67			ARB	Nega	14.13167*	5.81235	0.0187474	2.45131	25.812														LA	PBS	1.14500*	0.317611	0.00135547	0.490867	1.79913
	combi	12	0.319167	0.0808431	0.0233374	0.267801	0.370532	0.16	0.44				Posi	-13.63250*	4.74577	0.00600193	-23.1695	-4.09553															LPS	.87667*	0.317611	0.0106578	0.222534	1.5308
	전체	54	0.553333	0.476683	0.0648683	0.423224	0.683443	0.07	2.04				Statin	1.92	4.74577	0.687553	-7.61697	11.457															LS	0.326667	0.317611	0.313558	-0.327466	0.980799
W_iNOS	Nega	6	0.515	0.459641	0.187648	0.0326362	0.997364	0.08	1.25				combi	5.93417	4.74577	0.217087	-3.60281	15.4711															Lcombi	-0.00833333	0.317611	0.979276	-0.662466	0.645799
	Posi	12	1	0.567034	0.163689	0.639724	1.36028	0.27	1.86			combi	Nega	8.1975	5.81235	0.164751	-3.48286	19.8779														Lcombi	PBS	1.15333*	0.317611	0.00126855	0.499201	1.80747
	Statin	12	0.813333	0.47788	0.137952	0.509703	1.11696	0.34	1.67				Posi	-19.56667*	4.74577	0.000144035	-29.1036	-10.0297															LPS	.88500*	0.317611	0.0100237	0.230867	1.53913
	ARB	12	0.826667	0.551417	0.15918	0.476313	1.17702	0.27	1.76				Statin	-4.01417	4.74577	0.401753	-13.5511	5.52281															LS	0.335	0.317611	0.301628	-0.319133	0.989133
	combi	12	0.741667	0.405257	0.116988	0.484179	0.999155	0.29	1.72				ARB	-5.93417	4.74577	0.217087	-15.4711	3.60281															LA	0.00833333	0.317611	0.979276	-0.645799	0.662466
	전체	54	0.808704	0.5004	0.0680958	0.672121	0.945287	0.08	1.86		CD206	Nega	Posi	-23.98250*	5.7192	0.000114755	-35.4757	-12.4893													CP_AI	PBS	LPS	.77500*	0.29664	0.0149879	0.164059	1.38594
W_ARG	Nega	6	3.44833	2.93949	1.20004	0.363525	6.53314	0.07	8.13				Statin	-17.12750*	5.7192	0.00429797	-28.6207	-5.63435															LS	0.55	0.29664	0.0755595	-0.0609409	1.16094
	Posi	12	0.999167	1.04334	0.301186	0.336261	1.66207	0.05	3.57				ARB	-11.72917*	5.7192	0.0456498	-23.2223	-0.236013															LA	0.516667	0.29664	0.0938485	-0.0942742	1.12761
	Statin	12	1.55333	0.829626	0.239492	1.02621	2.08045	0.3	3.59				combi	-8.2925	5.7192	0.153446	-19.7857	3.20065															Lcombi	0.458333	0.29664	0.134892	-0.152608	1.06927
	ARB	12	1.61833	1.76232	0.508737	0.498611	2.73806	0.01	4.91			Posi	Nega	23.98250*	5.7192	0.000114755	12.4893	35.4757														LPS	PBS	-.77500*	0.29664	0.0149879	-1.38594	-0.164059
	combi	12	2.765	1.42738	0.41205	1.85808	3.67192	0.9	6.23				Statin	6.855	4.6697	0.148502	-2.52912	16.2391															LS	-0.225	0.29664	0.455246	-0.835941	0.385941
	전체	54	1.92444	1.70894	0.232558	1.45799	2.3909	0.01	8.13				ARB	12.25333*	4.6697	0.0115544	2.86921	21.6375															LA	-0.258333	0.29664	0.392114	-0.869274	0.352608
													combi	15.69000*	4.6697	0.00151684	6.30588	25.0741															Lcombi	-0.316667	0.29664	0.295941	-0.927608	0.294274
												Statin	Nega	17.12750*	5.7192	0.00429797	5.63435	28.6207														LS	PBS	-0.55	0.29664	0.0755595	-1.16094	0.0609409
													Posi	-6.855	4.6697	0.148502	-16.2391	2.52912															LPS	0.225	0.29664	0.455246	-0.385941	0.835941
													ARB	5.39833	4.6697	0.253273	-3.98579	14.7825															LA	-0.0333333	0.29664	0.911428	-0.644274	0.577608
													combi	8.835	4.6697	0.0644101	-0.54912	18.2191															Lcombi	-0.0916667	0.29664	0.759869	-0.702608	0.519274
												ARB	Nega	11.72917*	5.7192	0.0456498	0.236013	23.2223														LA	PBS	-0.516667	0.29664	0.0938485	-1.12761	0.0942742
													Posi	-12.25333*	4.6697	0.0115544	-21.6375	-2.86921															LPS	0.258333	0.29664	0.392114	-0.352608	0.869274
													Statin	-5.39833	4.6697	0.253273	-14.7825	3.98579															LS	0.0333333	0.29664	0.911428	-0.577608	0.644274
													combi	3.43667	4.6697	0.46527	-5.94745	12.8208															Lcombi	-0.0583333	0.29664	0.845694	-0.669274	0.552608
												combi	Nega	8.2925	5.7192	0.153446	-3.20065	19.7857														Lcombi	PBS	-0.458333	0.29664	0.134892	-1.06927	0.152608
													Posi	-15.69000*	4.6697	0.00151684	-25.0741	-6.30588															LPS	0.316667	0.29664	0.295941	-0.294274	0.927608
													Statin	-8.835	4.6697	0.0644101	-18.2191	0.54912															LS	0.0916667	0.29664	0.759869	-0.519274	0.702608
													ARB	-3.43667	4.6697	0.46527	-12.8208	5.94745															LA	0.0583333	0.29664	0.845694	-0.552608	0.669274
											IF_iNOS	Nega	Posi	-4.42222*	0.895638	1.71081e-05	-6.23696	-2.60749													CW_TNFa	PBS	LPS	-.67167*	0.266785	0.0185911	-1.22112	-0.122214
													Statin	-2.52222*	0.895638	0.00774932	-4.33696	-0.707487															LS	-0.095	0.266785	0.724759	-0.644453	0.454453
													ARB	-3.12889*	0.895638	0.00125389	-4.94362	-1.31415															LA	-0.366667	0.266785	0.181516	-0.91612	0.182786
													combi	-1.13333	0.895638	0.213642	-2.94807	0.681402															Lcombi	-0.0233333	0.266785	0.931002	-0.572786	0.52612
												Posi	Nega	4.42222*	0.895638	1.71081e-05	2.60749	6.23696														LPS	PBS	.67167*	0.266785	0.0185911	0.122214	1.22112
													Statin	1.90000*	0.801083	0.0230168	0.276851	3.52315															LS	.57667*	0.266785	0.0404274	0.0272136	1.12612
													ARB	1.29333	0.801083	0.11492	-0.329815	2.91648															LA	0.305	0.266785	0.263767	-0.244453	0.854453
													combi	3.28889*	0.801083	0.000213452	1.66574	4.91204															Lcombi	.64833*	0.266785	0.0226053	0.0988803	1.19779
												Statin	Nega	2.52222*	0.895638	0.00774932	0.707487	4.33696														LS	PBS	0.095	0.266785	0.724759	-0.454453	0.644453
													Posi	-1.90000*	0.801083	0.0230168	-3.52315	-0.276851															LPS	-.57667*	0.266785	0.0404274	-1.12612	-0.0272136
													ARB	-0.606667	0.801083	0.453661	-2.22982	1.01648															LA	-0.271667	0.266785	0.318289	-0.82112	0.277786
													combi	1.38889	0.801083	0.0912868	-0.23426	3.01204															Lcombi	0.0716667	0.266785	0.790418	-0.477786	0.62112
												ARB	Nega	3.12889*	0.895638	0.00125389	1.31415	4.94362														LA	PBS	0.366667	0.266785	0.181516	-0.182786	0.91612
													Posi	-1.29333	0.801083	0.11492	-2.91648	0.329815															LPS	-0.305	0.266785	0.263767	-0.854453	0.244453
													Statin	0.606667	0.801083	0.453661	-1.01648	2.22982															LS	0.271667	0.266785	0.318289	-0.277786	0.82112
													combi	1.99556*	0.801083	0.0173482	0.372407	3.6187															Lcombi	0.343333	0.266785	0.209907	-0.20612	0.892786
												combi	Nega	1.13333	0.895638	0.213642	-0.681402	2.94807														Lcombi	PBS	0.0233333	0.266785	0.931002	-0.52612	0.572786
													Posi	-3.28889*	0.801083	0.000213452	-4.91204	-1.66574															LPS	-.64833*	0.266785	0.0226053	-1.19779	-0.0988803
													Statin	-1.38889	0.801083	0.0912868	-3.01204	0.23426															LS	-0.0716667	0.266785	0.790418	-0.62112	0.477786
													ARB	-1.99556*	0.801083	0.0173482	-3.6187	-0.372407															LA	-0.343333	0.266785	0.209907	-0.892786	0.20612
											IF_Arg	Nega	Posi	15.57333*	3.55178	6.14111e-05	8.43577	22.7109													CW_IL6	PBS	LPS	-1.60333*	0.376963	0.000257936	-2.3797	-0.826964
													Statin	12.08167*	3.55178	0.00134186	4.9441	19.2192															LS	-0.731667	0.376963	0.0636188	-1.50804	0.0447026
													ARB	8.02333*	3.55178	0.0283699	0.885769	15.1609															LA	-.99500*	0.376963	0.0140918	-1.77137	-0.218631
													combi	2.24	3.55178	0.531187	-4.89756	9.37756															Lcombi	-0.45	0.376963	0.24378	-1.22637	0.326369
												Posi	Nega	-15.57333*	3.55178	6.14111e-05	-22.7109	-8.43577														LPS	PBS	1.60333*	0.376963	0.000257936	0.826964	2.3797
													Statin	-3.49167	2.90001	0.234367	-9.31946	2.33613															LS	.87167*	0.376963	0.0292791	0.0952974	1.64804
													ARB	-7.55000*	2.90001	0.0121795	-13.3778	-1.7222															LA	0.608333	0.376963	0.119129	-0.168036	1.3847
													combi	-13.33333*	2.90001	3.0267e-05	-19.1611	-7.50554															Lcombi	1.15333*	0.376963	0.00523094	0.376964	1.9297
												Statin	Nega	-12.08167*	3.55178	0.00134186	-19.2192	-4.9441														LS	PBS	0.731667	0.376963	0.0636188	-0.0447026	1.50804
													Posi	3.49167	2.90001	0.234367	-2.33613	9.31946															LPS	-.87167*	0.376963	0.0292791	-1.64804	-0.0952974
													ARB	-4.05833	2.90001	0.167987	-9.88613	1.76946															LA	-0.263333	0.376963	0.491271	-1.0397	0.513036
													combi	-9.84167*	2.90001	0.00137361	-15.6695	-4.01387															Lcombi	0.281667	0.376963	0.461913	-0.494703	1.05804
												ARB	Nega	-8.02333*	3.55178	0.0283699	-15.1609	-0.885769														LA	PBS	.99500*	0.376963	0.0140918	0.218631	1.77137
													Posi	7.55000*	2.90001	0.0121795	1.7222	13.3778															LPS	-0.608333	0.376963	0.119129	-1.3847	0.168036
													Statin	4.05833	2.90001	0.167987	-1.76946	9.88613															LS	0.263333	0.376963	0.491271	-0.513036	1.0397
													combi	-5.78333	2.90001	0.0517052	-11.6111	0.0444637															Lcombi	0.545	0.376963	0.160663	-0.231369	1.32137
												combi	Nega	-2.24	3.55178	0.531187	-9.37756	4.89756														Lcombi	PBS	0.45	0.376963	0.24378	-0.326369	1.22637
													Posi	13.33333*	2.90001	3.0267e-05	7.50554	19.1611															LPS	-1.15333*	0.376963	0.00523094	-1.9297	-0.376964
													Statin	9.84167*	2.90001	0.00137361	4.01387	15.6695															LS	-0.281667	0.376963	0.461913	-1.05804	0.494703
													ARB	5.78333	2.90001	0.0517052	-0.0444637	11.6111															LA	-0.545	0.376963	0.160663	-1.32137	0.231369
											P_TNFa	Nega	Posi	-.65083*	0.166939	0.000294189	-0.986311	-0.315356													CW_mIL1b	PBS	LPS	-1.61333*	0.532326	0.00560781	-2.70968	-0.516988
													Statin	-0.31	0.166939	0.0693329	-0.645477	0.0254772															LS	-0.09	0.532326	0.867103	-1.18635	1.00635
													ARB	-.34917*	0.166939	0.0416819	-0.684644	-0.0136895															LA	-0.115	0.532326	0.830715	-1.21135	0.981346
													combi	-0.0141667	0.166939	0.932718	-0.349644	0.321311															Lcombi	0.233333	0.532326	0.664913	-0.863012	1.32968
												Posi	Nega	.65083*	0.166939	0.000294189	0.315356	0.986311														LPS	PBS	1.61333*	0.532326	0.00560781	0.516988	2.70968
													Statin	.34083*	0.136305	0.0157956	0.0669173	0.614749															LS	1.52333*	0.532326	0.00839726	0.426988	2.61968
													ARB	.30167*	0.136305	0.0315743	0.0277507	0.575583															LA	1.49833*	0.532326	0.00938045	0.401988	2.59468
													combi	.63667*	0.136305	2.36743e-05	0.362751	0.910583															Lcombi	1.84667*	0.532326	0.00190783	0.750321	2.94301
												Statin	Nega	0.31	0.166939	0.0693329	-0.0254772	0.645477														LS	PBS	0.09	0.532326	0.867103	-1.00635	1.18635
													Posi	-.34083*	0.136305	0.0157956	-0.614749	-0.0669173															LPS	-1.52333*	0.532326	0.00839726	-2.61968	-0.426988
													ARB	-0.0391667	0.136305	0.77506	-0.313083	0.234749															LA	-0.025	0.532326	0.962915	-1.12135	1.07135
													combi	.29583*	0.136305	0.0348538	0.0219173	0.569749															Lcombi	0.323333	0.532326	0.549065	-0.773012	1.41968
												ARB	Nega	.34917*	0.166939	0.0416819	0.0136895	0.684644														LA	PBS	0.115	0.532326	0.830715	-0.981346	1.21135
													Posi	-.30167*	0.136305	0.0315743	-0.575583	-0.0277507															LPS	-1.49833*	0.532326	0.00938045	-2.59468	-0.401988
													Statin	0.0391667	0.136305	0.77506	-0.234749	0.313083															LS	0.025	0.532326	0.962915	-1.07135	1.12135
													combi	.33500*	0.136305	0.017567	0.061084	0.608916															Lcombi	0.348333	0.532326	0.518854	-0.748012	1.44468
												combi	Nega	0.0141667	0.166939	0.932718	-0.321311	0.349644														Lcombi	PBS	-0.233333	0.532326	0.664913	-1.32968	0.863012
													Posi	-.63667*	0.136305	2.36743e-05	-0.910583	-0.362751															LPS	-1.84667*	0.532326	0.00190783	-2.94301	-0.750321
													Statin	-.29583*	0.136305	0.0348538	-0.569749	-0.0219173															LS	-0.323333	0.532326	0.549065	-1.41968	0.773012
													ARB	-.33500*	0.136305	0.017567	-0.608916	-0.061084															LA	-0.348333	0.532326	0.518854	-1.44468	0.748012
											P_RAGE	Nega	Posi	-.64167*	0.17589	0.000639729	-0.995131	-0.288203													CW_pIL1b	PBS	LPS	-0.668333	0.369719	0.0827046	-1.42978	0.0931174
													Statin	-.60500*	0.17589	0.00119879	-0.958464	-0.251536															LS	-0.228333	0.369719	0.542433	-0.989784	0.533117
													ARB	-.61833*	0.17589	0.000955987	-0.971797	-0.264869															LA	-0.426667	0.369719	0.259401	-1.18812	0.334784
													combi	-0.305833	0.17589	0.0883542	-0.659297	0.0476308															Lcombi	-0.188333	0.369719	0.614942	-0.949784	0.573117
												Posi	Nega	.64167*	0.17589	0.000639729	0.288203	0.995131														LPS	PBS	0.668333	0.369719	0.0827046	-0.0931174	1.42978
													Statin	0.0366667	0.143614	0.799549	-0.251936	0.325269															LS	0.44	0.369719	0.245189	-0.321451	1.20145
													ARB	0.0233333	0.143614	0.871602	-0.265269	0.311936															LA	0.241667	0.369719	0.519305	-0.519784	1.00312
													combi	.33583*	0.143614	0.0234884	0.0472311	0.624436															Lcombi	0.48	0.369719	0.20604	-0.281451	1.24145
												Statin	Nega	.60500*	0.17589	0.00119879	0.251536	0.958464														LS	PBS	0.228333	0.369719	0.542433	-0.533117	0.989784
													Posi	-0.0366667	0.143614	0.799549	-0.325269	0.251936															LPS	-0.44	0.369719	0.245189	-1.20145	0.321451
													ARB	-0.0133333	0.143614	0.926408	-0.301936	0.275269															LA	-0.198333	0.369719	0.596394	-0.959784	0.563117
													combi	.29917*	0.143614	0.0424785	0.0105644	0.587769															Lcombi	0.04	0.369719	0.914708	-0.721451	0.801451
												ARB	Nega	.61833*	0.17589	0.000955987	0.264869	0.971797														LA	PBS	0.426667	0.369719	0.259401	-0.334784	1.18812
													Posi	-0.0233333	0.143614	0.871602	-0.311936	0.265269															LPS	-0.241667	0.369719	0.519305	-1.00312	0.519784
													Statin	0.0133333	0.143614	0.926408	-0.275269	0.301936															LS	0.198333	0.369719	0.596394	-0.563117	0.959784
													combi	.31250*	0.143614	0.0344077	0.0238977	0.601102															Lcombi	0.238333	0.369719	0.525036	-0.523117	0.999784
												combi	Nega	0.305833	0.17589	0.0883542	-0.0476308	0.659297														Lcombi	PBS	0.188333	0.369719	0.614942	-0.573117	0.949784
													Posi	-.33583*	0.143614	0.0234884	-0.624436	-0.0472311															LPS	-0.48	0.369719	0.20604	-1.24145	0.281451
													Statin	-.29917*	0.143614	0.0424785	-0.587769	-0.0105644															LS	-0.04	0.369719	0.914708	-0.801451	0.721451
													ARB	-.31250*	0.143614	0.0344077	-0.601102	-0.0238977															LA	-0.238333	0.369719	0.525036	-0.999784	0.523117
											P_HMGco	Nega	Posi	0.191667	0.128878	0.14337	-0.0673233	0.450657													CW_mp	PBS	LPS	-0.363333	0.226714	0.121582	-0.830259	0.103592
													Statin	.55583*	0.128878	7.7742e-05	0.296843	0.814823															LS	0.0816667	0.226714	0.721709	-0.385259	0.548592
													ARB	.42917*	0.128878	0.00165582	0.170177	0.688157															LA	0.303333	0.226714	0.192954	-0.163592	0.770259
													combi	.70833*	0.128878	1.38375e-06	0.449343	0.967323															Lcombi	0.406667	0.226714	0.0849595	-0.060259	0.873592
												Posi	Nega	-0.191667	0.128878	0.14337	-0.450657	0.0673233														LPS	PBS	0.363333	0.226714	0.121582	-0.103592	0.830259
													Statin	.36417*	0.105228	0.00112596	0.152702	0.575631															LS	0.445	0.226714	0.0608851	-0.0219256	0.911926
													ARB	.23750*	0.105228	0.0285014	0.0260356	0.448964															LA	.66667*	0.226714	0.00696176	0.199741	1.13359
													combi	.51667*	0.105228	1.05279e-05	0.305202	0.728131															Lcombi	.77000*	0.226714	0.00228749	0.303074	1.23693
												Statin	Nega	-.55583*	0.128878	7.7742e-05	-0.814823	-0.296843														LS	PBS	-0.0816667	0.226714	0.721709	-0.548592	0.385259
													Posi	-.36417*	0.105228	0.00112596	-0.575631	-0.152702															LPS	-0.445	0.226714	0.0608851	-0.911926	0.0219256
													ARB	-0.126667	0.105228	0.234477	-0.338131	0.0847977															LA	0.221667	0.226714	0.337571	-0.245259	0.688592
													combi	0.1525	0.105228	0.153644	-0.0589644	0.363964															Lcombi	0.325	0.226714	0.164097	-0.141926	0.791926
												ARB	Nega	-.42917*	0.128878	0.00165582	-0.688157	-0.170177														LA	PBS	-0.303333	0.226714	0.192954	-0.770259	0.163592
													Posi	-.23750*	0.105228	0.0285014	-0.448964	-0.0260356															LPS	-.66667*	0.226714	0.00696176	-1.13359	-0.199741
													Statin	0.126667	0.105228	0.234477	-0.0847977	0.338131															LS	-0.221667	0.226714	0.337571	-0.688592	0.245259
													combi	.27917*	0.105228	0.0107243	0.0677023	0.490631															Lcombi	0.103333	0.226714	0.652477	-0.363592	0.570259
												combi	Nega	-.70833*	0.128878	1.38375e-06	-0.967323	-0.449343														Lcombi	PBS	-0.406667	0.226714	0.0849595	-0.873592	0.060259
													Posi	-.51667*	0.105228	1.05279e-05	-0.728131	-0.305202															LPS	-.77000*	0.226714	0.00228749	-1.23693	-0.303074
													Statin	-0.1525	0.105228	0.153644	-0.363964	0.0589644															LS	-0.325	0.226714	0.164097	-0.791926	0.141926
													ARB	-.27917*	0.105228	0.0107243	-0.490631	-0.0677023															LA	-0.103333	0.226714	0.652477	-0.570259	0.363592
											P_AGTR1	Nega	Posi	-0.0858333	0.164579	0.604346	-0.416568	0.244901													CW_iNOS	PBS	LPS	-1.40833*	0.385737	0.00120676	-2.20277	-0.613892
													Statin	-0.0591667	0.164579	0.720764	-0.389901	0.271568															LS	-.95333*	0.385737	0.0206201	-1.74777	-0.158892
													ARB	0.235833	0.164579	0.158223	-0.0949009	0.566568															LA	-0.761667	0.385737	0.0594603	-1.55611	0.0327744
													combi	0.140833	0.164579	0.396319	-0.189901	0.471568															Lcombi	-0.28	0.385737	0.474652	-1.07444	0.514441
												Posi	Nega	0.0858333	0.164579	0.604346	-0.244901	0.416568														LPS	PBS	1.40833*	0.385737	0.00120676	0.613892	2.20277
													Statin	0.0266667	0.134378	0.843518	-0.243377	0.29671															LS	0.455	0.385737	0.249279	-0.339441	1.24944
													ARB	.32167*	0.134378	0.0205509	0.0516233	0.59171															LA	0.646667	0.385737	0.106114	-0.147774	1.44111
													combi	0.226667	0.134378	0.0980032	-0.0433767	0.49671															Lcombi	1.12833*	0.385737	0.00722273	0.333892	1.92277
												Statin	Nega	0.0591667	0.164579	0.720764	-0.271568	0.389901														LS	PBS	.95333*	0.385737	0.0206201	0.158892	1.74777
													Posi	-0.0266667	0.134378	0.843518	-0.29671	0.243377															LPS	-0.455	0.385737	0.249279	-1.24944	0.339441
													ARB	.29500*	0.134378	0.0329092	0.0249566	0.565043															LA	0.191667	0.385737	0.623612	-0.602774	0.986108
													combi	0.2	0.134378	0.143071	-0.0700434	0.470043															Lcombi	0.673333	0.385737	0.0931657	-0.121108	1.46777
												ARB	Nega	-0.235833	0.164579	0.158223	-0.566568	0.0949009														LA	PBS	0.761667	0.385737	0.0594603	-0.0327744	1.55611
													Posi	-.32167*	0.134378	0.0205509	-0.59171	-0.0516233															LPS	-0.646667	0.385737	0.106114	-1.44111	0.147774
													Statin	-.29500*	0.134378	0.0329092	-0.565043	-0.0249566															LS	-0.191667	0.385737	0.623612	-0.986108	0.602774
													combi	-0.095	0.134378	0.482941	-0.365043	0.175043															Lcombi	0.481667	0.385737	0.223345	-0.312774	1.27611
												combi	Nega	-0.140833	0.164579	0.396319	-0.471568	0.189901														Lcombi	PBS	0.28	0.385737	0.474652	-0.514441	1.07444
													Posi	-0.226667	0.134378	0.0980032	-0.49671	0.0433767															LPS	-1.12833*	0.385737	0.00722273	-1.92277	-0.333892
													Statin	-0.2	0.134378	0.143071	-0.470043	0.0700434															LS	-0.673333	0.385737	0.0931657	-1.46777	0.121108
													ARB	0.095	0.134378	0.482941	-0.175043	0.365043															LA	-0.481667	0.385737	0.223345	-1.27611	0.312774
											P_iNOS	Nega	Posi	-.66083*	0.139462	1.88517e-05	-0.941093	-0.380574													CW_Arg	PBS	LPS	-0.363333	0.255843	0.167918	-0.890252	0.163586
													Statin	-.35667*	0.139462	0.0136902	-0.636926	-0.0764069															LS	-0.328333	0.255843	0.211143	-0.855252	0.198586
													ARB	-.45667*	0.139462	0.00194628	-0.736926	-0.176407															LA	-0.196667	0.255843	0.449273	-0.723586	0.330252
													combi	-0.28	0.139462	0.0502045	-0.56026	0.000259763															Lcombi	-0.218333	0.255843	0.401548	-0.745252	0.308586
												Posi	Nega	.66083*	0.139462	1.88517e-05	0.380574	0.941093														LPS	PBS	0.363333	0.255843	0.167918	-0.163586	0.890252
													Statin	.30417*	0.11387	0.0102307	0.0753355	0.532998															LS	0.035	0.255843	0.892283	-0.491919	0.561919
													ARB	0.204167	0.11387	0.0791507	-0.0246645	0.432998															LA	0.166667	0.255843	0.520706	-0.360252	0.693586
													combi	.38083*	0.11387	0.00158742	0.152002	0.609664															Lcombi	0.145	0.255843	0.575935	-0.381919	0.671919
												Statin	Nega	.35667*	0.139462	0.0136902	0.0764069	0.636926														LS	PBS	0.328333	0.255843	0.211143	-0.198586	0.855252
													Posi	-.30417*	0.11387	0.0102307	-0.532998	-0.0753355															LPS	-0.035	0.255843	0.892283	-0.561919	0.491919
													ARB	-0.1	0.11387	0.384126	-0.328831	0.128831															LA	0.131667	0.255843	0.611326	-0.395252	0.658586
													combi	0.0766667	0.11387	0.503933	-0.152164	0.305498															Lcombi	0.11	0.255843	0.670915	-0.416919	0.636919
												ARB	Nega	.45667*	0.139462	0.00194628	0.176407	0.736926														LA	PBS	0.196667	0.255843	0.449273	-0.330252	0.723586
													Posi	-0.204167	0.11387	0.0791507	-0.432998	0.0246645															LPS	-0.166667	0.255843	0.520706	-0.693586	0.360252
													Statin	0.1	0.11387	0.384126	-0.128831	0.328831															LS	-0.131667	0.255843	0.611326	-0.658586	0.395252
													combi	0.176667	0.11387	0.127224	-0.0521645	0.405498															Lcombi	-0.0216667	0.255843	0.933185	-0.548586	0.505252
												combi	Nega	0.28	0.139462	0.0502045	-0.000259763	0.56026														Lcombi	PBS	0.218333	0.255843	0.401548	-0.308586	0.745252
													Posi	-.38083*	0.11387	0.00158742	-0.609664	-0.152002															LPS	-0.145	0.255843	0.575935	-0.671919	0.381919
													Statin	-0.0766667	0.11387	0.503933	-0.305498	0.152164															LS	-0.11	0.255843	0.670915	-0.636919	0.416919
													ARB	-0.176667	0.11387	0.127224	-0.405498	0.0521645															LA	0.0216667	0.255843	0.933185	-0.505252	0.548586
											P_ARG	Nega	Posi	1.03417*	0.226581	3.38491e-05	0.578835	1.4895													CW_AI	PBS	LPS	.54667*	0.19831	0.0107466	0.138241	0.955093
													Statin	.71583*	0.226581	0.00270923	0.260502	1.17116															LS	.48000*	0.19831	0.0230975	0.0715739	0.888426
													ARB	.67750*	0.226581	0.00435341	0.222168	1.13283															LA	.48833*	0.19831	0.0210376	0.0799072	0.896759
													combi	0.439167	0.226581	0.0583674	-0.0161649	0.894498															Lcombi	0.238333	0.19831	0.240693	-0.170093	0.646759
												Posi	Nega	-1.03417*	0.226581	3.38491e-05	-1.4895	-0.578835														LPS	PBS	-.54667*	0.19831	0.0107466	-0.955093	-0.138241
													Statin	-0.318333	0.185003	0.0916157	-0.69011	0.0534433															LS	-0.0666667	0.19831	0.739544	-0.475093	0.341759
													ARB	-0.356667	0.185003	0.0596735	-0.728443	0.01511															LA	-0.0583333	0.19831	0.77107	-0.466759	0.350093
													combi	-.59500*	0.185003	0.00230275	-0.966777	-0.223223															Lcombi	-0.308333	0.19831	0.132561	-0.716759	0.100093
												Statin	Nega	-.71583*	0.226581	0.00270923	-1.17116	-0.260502														LS	PBS	-.48000*	0.19831	0.0230975	-0.888426	-0.0715739
													Posi	0.318333	0.185003	0.0916157	-0.0534433	0.69011															LPS	0.0666667	0.19831	0.739544	-0.341759	0.475093
													ARB	-0.0383333	0.185003	0.836709	-0.41011	0.333443															LA	0.00833333	0.19831	0.966815	-0.400093	0.416759
													combi	-0.276667	0.185003	0.141204	-0.648443	0.09511															Lcombi	-0.241667	0.19831	0.234358	-0.650093	0.166759
												ARB	Nega	-.67750*	0.226581	0.00435341	-1.13283	-0.222168														LA	PBS	-.48833*	0.19831	0.0210376	-0.896759	-0.0799072
													Posi	0.356667	0.185003	0.0596735	-0.01511	0.728443															LPS	0.0583333	0.19831	0.77107	-0.350093	0.466759
													Statin	0.0383333	0.185003	0.836709	-0.333443	0.41011															LS	-0.00833333	0.19831	0.966815	-0.416759	0.400093
													combi	-0.238333	0.185003	0.203702	-0.61011	0.133443															Lcombi	-0.25	0.19831	0.219072	-0.658426	0.158426
												combi	Nega	-0.439167	0.226581	0.0583674	-0.894498	0.0161649														Lcombi	PBS	-0.238333	0.19831	0.240693	-0.646759	0.170093
													Posi	.59500*	0.185003	0.00230275	0.223223	0.966777															LPS	0.308333	0.19831	0.132561	-0.100093	0.716759
													Statin	0.276667	0.185003	0.141204	-0.09511	0.648443															LS	0.241667	0.19831	0.234358	-0.166759	0.650093
													ARB	0.238333	0.185003	0.203702	-0.133443	0.61011															LA	0.25	0.19831	0.219072	-0.158426	0.658426
											W_TNFa	Nega	Posi	-.73250*	0.245884	0.0044883	-1.22662	-0.238377													*. 평균차이는 0.05 수준에서 유의합니다.
													Statin	-0.468333	0.245884	0.0626993	-0.962457	0.0257901
													ARB	-.53500*	0.245884	0.0344203	-1.02912	-0.0408766
													combi	-0.205833	0.245884	0.406593	-0.699957	0.28829
												Posi	Nega	.73250*	0.245884	0.0044883	0.238377	1.22662
													Statin	0.264167	0.200764	0.194362	-0.139283	0.667617
													ARB	0.1975	0.200764	0.330075	-0.20595	0.60095
													combi	.52667*	0.200764	0.011575	0.123217	0.930117
												Statin	Nega	0.468333	0.245884	0.0626993	-0.0257901	0.962457
													Posi	-0.264167	0.200764	0.194362	-0.667617	0.139283
													ARB	-0.0666667	0.200764	0.741256	-0.470117	0.336783
													combi	0.2625	0.200764	0.197143	-0.14095	0.66595
												ARB	Nega	.53500*	0.245884	0.0344203	0.0408766	1.02912
													Posi	-0.1975	0.200764	0.330075	-0.60095	0.20595
													Statin	0.0666667	0.200764	0.741256	-0.336783	0.470117
													combi	0.329167	0.200764	0.1075	-0.0742834	0.732617
												combi	Nega	0.205833	0.245884	0.406593	-0.28829	0.699957
													Posi	-.52667*	0.200764	0.011575	-0.930117	-0.123217
													Statin	-0.2625	0.200764	0.197143	-0.66595	0.14095
													ARB	-0.329167	0.200764	0.1075	-0.732617	0.0742834
											W_RAGE	Nega	Posi	-.74083*	0.200978	0.000569409	-1.14471	-0.336954
													Statin	-0.1125	0.200978	0.578191	-0.51638	0.29138
													ARB	-.40750*	0.200978	0.0480588	-0.81138	-0.00362034
													combi	-0.0591667	0.200978	0.7697	-0.463046	0.344713
												Posi	Nega	.74083*	0.200978	0.000569409	0.336954	1.14471
													Statin	.62833*	0.164098	0.000365888	0.298567	0.9581
													ARB	.33333*	0.164098	0.0476659	0.00356697	0.6631
													combi	.68167*	0.164098	0.000130311	0.3519	1.01143
												Statin	Nega	0.1125	0.200978	0.578191	-0.29138	0.51638
													Posi	-.62833*	0.164098	0.000365888	-0.9581	-0.298567
													ARB	-0.295	0.164098	0.0783858	-0.624766	0.0347664
													combi	0.0533333	0.164098	0.746557	-0.276433	0.3831
												ARB	Nega	.40750*	0.200978	0.0480588	0.00362034	0.81138
													Posi	-.33333*	0.164098	0.0476659	-0.6631	-0.00356697
													Statin	0.295	0.164098	0.0783858	-0.0347664	0.624766
													combi	.34833*	0.164098	0.0388546	0.018567	0.6781
												combi	Nega	0.0591667	0.200978	0.7697	-0.344713	0.463046
													Posi	-.68167*	0.164098	0.000130311	-1.01143	-0.3519
													Statin	-0.0533333	0.164098	0.746557	-0.3831	0.276433
													ARB	-.34833*	0.164098	0.0388546	-0.6781	-0.018567
											W_iNOS	Nega	Posi	-0.485	0.250066	0.0582102	-0.987526	0.0175261
													Statin	-0.298333	0.250066	0.238607	-0.800859	0.204193
													ARB	-0.311667	0.250066	0.218566	-0.814193	0.190859
													combi	-0.226667	0.250066	0.369145	-0.729193	0.275859
												Posi	Nega	0.485	0.250066	0.0582102	-0.0175261	0.987526
													Statin	0.186667	0.204178	0.36507	-0.223644	0.596977
													ARB	0.173333	0.204178	0.400047	-0.236977	0.583644
													combi	0.258333	0.204178	0.21177	-0.151977	0.668644
												Statin	Nega	0.298333	0.250066	0.238607	-0.204193	0.800859
													Posi	-0.186667	0.204178	0.36507	-0.596977	0.223644
													ARB	-0.0133333	0.204178	0.948199	-0.423644	0.396977
													combi	0.0716667	0.204178	0.727092	-0.338644	0.481977
												ARB	Nega	0.311667	0.250066	0.218566	-0.190859	0.814193
													Posi	-0.173333	0.204178	0.400047	-0.583644	0.236977
													Statin	0.0133333	0.204178	0.948199	-0.396977	0.423644
													combi	0.085	0.204178	0.679006	-0.325311	0.495311
												combi	Nega	0.226667	0.250066	0.369145	-0.275859	0.729193
													Posi	-0.258333	0.204178	0.21177	-0.668644	0.151977
													Statin	-0.0716667	0.204178	0.727092	-0.481977	0.338644
													ARB	-0.085	0.204178	0.679006	-0.495311	0.325311
											W_ARG	Nega	Posi	2.44917*	0.780251	0.00287029	0.881193	4.01714
													Statin	1.89500*	0.780251	0.018868	0.327026	3.46297
													ARB	1.83000*	0.780251	0.0230998	0.262026	3.39797
													combi	0.683333	0.780251	0.385419	-0.884641	2.25131
												Posi	Nega	-2.44917*	0.780251	0.00287029	-4.01714	-0.881193
													Statin	-0.554167	0.637073	0.388616	-1.83441	0.726079
													ARB	-0.619167	0.637073	0.335877	-1.89941	0.661079
													combi	-1.76583*	0.637073	0.00785895	-3.04608	-0.485588
												Statin	Nega	-1.89500*	0.780251	0.018868	-3.46297	-0.327026
													Posi	0.554167	0.637073	0.388616	-0.726079	1.83441
													ARB	-0.065	0.637073	0.91915	-1.34525	1.21525
													combi	-1.21167	0.637073	0.0630676	-2.49191	0.0685788
												ARB	Nega	-1.83000*	0.780251	0.0230998	-3.39797	-0.262026
													Posi	0.619167	0.637073	0.335877	-0.661079	1.89941
													Statin	0.065	0.637073	0.91915	-1.21525	1.34525
													combi	-1.14667	0.637073	0.0780347	-2.42691	0.133579
												combi	Nega	-0.683333	0.780251	0.385419	-2.25131	0.884641
													Posi	1.76583*	0.637073	0.00785895	0.485588	3.04608
													Statin	1.21167	0.637073	0.0630676	-0.0685788	2.49191
													ARB	1.14667	0.637073	0.0780347	-0.133579	2.42691
											*. 평균차이는 0.05 수준에서 유의합니다.
